# Supplementary material for: Computational Identification and Comparative Analysis of Conserved miRNAs and Their Putative Target Genes in the Juglans regia and J. microcarpa Genomes
Source: Plants (Basel). 2020 Oct 9;9(10):1330. doi: 10.3390/plants9101330 (PMC7650808; doi:10.3390/plants9101330)
Supplement: Supplementary file 1 [file plants-09-01330-s001.zip]

Archive with 1 entries (1 files):
- plants-914793-supplementary.xlsx
