# Supplementary material for: Computational Identification and Comparative Analysis of Conserved miRNAs and Their Putative Target Genes in the Juglans regia and J. microcarpa Genomes
Source: Plants (Basel). 2020 Oct 9;9(10):1330. doi: 10.3390/plants9101330 (PMC7650808; doi:10.3390/plants9101330)
Supplement: Supplementary file 1 [file plants-09-01330-s001.zip › plants-914793-supplementary.xlsx]

## Sheet: Table_1_SuppInfo
Table S1 Locations of miRNA families and the numbers of pre-miRNA loci on the J. regia (Jr) and J. microcarpa (Jm) chromosomes
	Jm1D	Jm1S	Jm2D	Jm2S	Jm3D	Jm3S	Jm4D	Jm4S	Jm5D	Jm5S	Jm6D	Jm6S	Jm7D	Jm7S	Jm8D	Jm8S	Jr1D	Jr1S	Jr2D	Jr2S	Jr3D	Jr3S	Jr4D	Jr4S	Jr5D	Jr5S	Jr6D	Jr6S	Jr7D	Jr7S	Jr8D	Jr8S	Comments
miR156			4	1			2	1							3	3			4	2			2	2								2
miR157			2												1	1			2												1	1
miR160	2	2							3	2							2	2							3	4
miR162															2	2															1	2
miR164		1					2	2									1	1					3	2
miR166	2		4	2											2		2	1	2	2							1				2
miR167	2	2					3	3	1								1	1					2	2
miR168												2																2					Only in subdominant
miR169																						1			1
miR170							1	1															1	1
miR171			2	2		1	1	1			2	2							4	1		1	1	1			2	2
miR2275					1																1												Only in dominant
miR319						2																1											Only in subdominant
miR390									2				2												2				2				Only in dominant
miR393	1	2	1														2	2	1
miR394					1	1	2	2													1		2	2
miR396			4	2		2													4	2		1
miR397									1																1								Only in dominant
miR398					1								1	1															1	1
miR399			1	1					1	1									1	1					2	1
miR403	2							1									2							1
miR408							1																1										Only in dominant
miR414									1												1												Only in dominant
miR477			2	1															4														Only in J .regia, dominant
miR482			1	1	1	2					1								1	1	1	2					1
miR530													1												1								Only in dominant
miR827		1																1															Only in subdominant
Total	9	8	21	10	4	8	12	11	9	3	3	4	4	1	8	6	10	8	23	9	4	6	12	11	10	5	4	4	3	1	4	5

## Sheet: Table_2_SuppInfo
Table S2 Comparisons between miRNA prediction in TAIR10 and miRNA annotation in TAIR10
miRNA prediction using miRBase release 21.0				miRNA annotation TAIR10					miRNA prediction using miRBase release 22.0				miRNA annotation TAIR10
Chr	start	end	predict	Chr	start	end	arabidopsis annotation		Chr	start	end	predict	Chr	start	end	arabidopsis annotation
Chr1	6520974	6521089	miR837-5p-1	Chr1	6520941	6521124	_Symbol=MIR837A		Chr1	6695440	6695584	miR169-5p-3	Chr1	6695420	6695609	_Symbol=MIR169H
Chr1	6520974	6521093	miR837-3p-1	Chr1	6520941	6521124	_Symbol=MIR837A		Chr1	6695442	6695583	miR169-3p-1	Chr1	6695420	6695609	_Symbol=MIR169H
Chr1	6695440	6695584	miR169-5p-1	Chr1	6695420	6695609	_Symbol=MIR169H		Chr1	10227064	10227205	miR399-3p-2	Chr1	10227073	10227195	_Symbol=MIR399A
Chr1	6740482	6740610	miR864-3p-1	Chr1	6740500	6740591	_Symbol=MIR864A		Chr1	24913184	24913315	miR157-3p-1	Chr1	24913206	24913296	_Symbol=MIR157A
Chr1	6740482	6740610	miR864-5p-1	Chr1	6740500	6740591	_Symbol=MIR864A		Chr1	24913184	24913315	miR157-5p-2	Chr1	24913206	24913296	_Symbol=MIR157A
Chr1	10227064	10227205	miR399-3p-3	Chr1	10227073	10227195	_Symbol=MIR399A		Chr1	24921084	24921215	miR157-3p-2	Chr1	24921104	24921194	_Symbol=MIR157B
Chr1	11785926	11786046	miR400-5p-1	Chr1	11785936	11786037	_Symbol=MIR400		Chr1	27713213	27713433	miR159-3p-2	Chr1	27713234	27713415	_Symbol=MIR159A
Chr1	24913184	24913315	miR157-3p-1	Chr1	24913206	24913296	_Symbol=MIR157A		Chr1	27713213	27713433	miR159-5p-1	Chr1	27713234	27713415	_Symbol=MIR159A
Chr1	24921084	24921215	miR157-3p-2	Chr1	24921104	24921194	_Symbol=MIR157B		Chr2	771363	771533	miR840-3p-1	Chr2	771377	771522	_Symbol=MIR840A
Chr1	27713213	27713433	miR159-3p-2	Chr1	27713234	27713415	_Symbol=MIR159A		Chr2	771363	771533	miR840-5p-1	Chr2	771377	771522	_Symbol=MIR840A
Chr1	27713213	27713433	miR159-5p-1	Chr1	27713234	27713415	_Symbol=MIR159A		Chr2	10676449	10676573	miR156-3p-4	Chr2	10676472	10676553	_Symbol=MIR156A
Chr2	771363	771533	miR840-5p-1	Chr2	771377	771522	_Symbol=MIR840A		Chr2	10676453	10676573	miR156-5p-1	Chr2	10676472	10676553	_Symbol=MIR156A
Chr2	1040927	1041054	miR398-5p-2	Chr2	1040938	1041042	_Symbol=MIR398A		Chr2	11159692	11159814	miR825-3p-1	Chr2	11159702	11159803	_Symbol=MIR825A
Chr2	9942182	9942301	miR844-5p-1	Chr2	9942193	9942293	_Symbol=MIR844A		Chr2	14442967	14443085	miR399-3p-1	Chr2	14442978	14443077	_Symbol=MIR399D
Chr2	10676449	10676573	miR156-3p-1	Chr2	10676472	10676553	_Symbol=MIR156A		Chr2	16061950	16062063	miR390-3p-1	Chr2	16061954	16062060	_Symbol=MIR390A
Chr2	10676453	10676573	miR156-5p-4	Chr2	10676472	10676553	_Symbol=MIR156A		Chr2	16061950	16062063	miR390-5p-1	Chr2	16061954	16062060	_Symbol=MIR390A
Chr2	10718085	10718210	miR862-3p-1	Chr2	10718096	10718198	_Symbol=MIR862A		Chr2	16340261	16340382	miR160-3p-2	Chr2	16340282	16340360	_Symbol=MIR160A
Chr2	10718085	10718210	miR862-5p-1	Chr2	10718096	10718198	_Symbol=MIR862A		Chr2	16340261	16340382	miR160-5p-1	Chr2	16340282	16340360	_Symbol=MIR160A
Chr2	14442967	14443085	miR399-3p-2	Chr2	14442978	14443077	_Symbol=MIR399D		Chr2	16652090	16652245	miR393-5p-1	Chr2	16652101	16652233	_Symbol=MIR393A
Chr2	16061950	16062063	miR390-3p-1	Chr2	16061954	16062060	_Symbol=MIR390A		Chr2	18994623	18994866	miR159-3p-1	Chr2	18994632	18994856	_Symbol=MIR159C
Chr2	16061950	16062063	miR390-5p-1	Chr2	16061954	16062060	_Symbol=MIR390A		Chr2	19520749	19520869	miR164-5p-1	Chr2	19520770	19520847	_Symbol=MIR164A
Chr2	16340261	16340382	miR160-5p-1	Chr2	16340282	16340360	_Symbol=MIR160A		Chr3	3366328	3366431	miR158-3p-1	Chr3	3366331	3366430	_Symbol=MIR158A
Chr2	16652090	16652245	miR393-3p-1	Chr2	16652101	16652233	_Symbol=MIR393A		Chr3	3366332	3366431	miR158-5p-1	Chr3	3366331	3366430	_Symbol=MIR158A
Chr2	16652090	16652245	miR393-5p-1	Chr2	16652101	16652233	_Symbol=MIR393A		Chr3	3599772	3599913	miR172-3p-2	Chr3	3599776	3599908	_Symbol=MIR172C
Chr2	18994623	18994866	miR159-3p-1	Chr2	18994632	18994856	_Symbol=MIR159C		Chr3	8108069	8108208	miR167-5p-2	Chr3	8108021	8108622	_Symbol=MIR167A
Chr2	19520749	19520869	miR164-5p-1	Chr2	19520770	19520847	_Symbol=MIR164A		Chr3	8108069	8108212	miR167-3p-1	Chr3	8108021	8108622	_Symbol=MIR167A
Chr3	3366328	3366431	miR158-3p-1	Chr3	3366331	3366430	_Symbol=MIR158A		Chr3	8236140	8236268	miR173-5p-1	Chr3	8236161	8236246	_Symbol=MIR173
Chr3	3366332	3366431	miR158-5p-1	Chr3	3366331	3366430	_Symbol=MIR158A		Chr3	9872339	9872523	miR169-5p-6	Chr3	9872333	9872553	_Symbol=MIR169J
Chr3	8108069	8108208	miR167-5p-1	Chr3	8108021	8108622	_Symbol=MIR167A		Chr3	9875546	9875715	miR169-5p-5	Chr3	9875525	9875737	_Symbol=MIR169K
Chr3	8108069	8108212	miR167-3p-1	Chr3	8108021	8108622	_Symbol=MIR167A		Chr3	9875548	9875714	miR169-3p-3	Chr3	9875525	9875737	_Symbol=MIR169K
Chr3	8236141	8236267	miR173-3p-1	Chr3	8236161	8236246	_Symbol=MIR173		Chr3	9875895	9876080	miR169-5p-4	Chr3	9875893	9876103	_Symbol=MIR169L
Chr3	9872339	9872523	miR169-5p-4	Chr3	9872333	9872553	_Symbol=MIR169J		Chr3	9878187	9878358	miR169-5p-2	Chr3	9878168	9878379	_Symbol=MIR169M
Chr3	9875546	9875715	miR169-5p-3	Chr3	9875525	9875737	_Symbol=MIR169K		Chr3	9878189	9878357	miR169-3p-2	Chr3	9878168	9878379	_Symbol=MIR169M
Chr3	9875895	9876080	miR169-5p-6	Chr3	9875893	9876103	_Symbol=MIR169L		Chr3	9878545	9878730	miR169-5p-1	Chr3	9878540	9878754	_Symbol=MIR169N
Chr3	9878187	9878358	miR169-5p-2	Chr3	9878168	9878379	_Symbol=MIR169M		Chr3	23406156	23406289	miR167-5p-1	Chr3	23406177	23406267	_Symbol=MIR167B
Chr3	9878545	9878730	miR169-5p-5	Chr3	9878540	9878754	_Symbol=MIR169N		Chr4	7878639	7878770	miR397-5p-1	Chr4	7878652	7878760	_Symbol=MIR397B
Chr3	19659556	19659688	miR851-3p-1	Chr3	19659571	19659676	_Symbol=MIR851A		Chr4	9888965	9889088	miR160-5p-3	Chr4	9888986	9889066	_Symbol=MIR160B
Chr3	23406156	23406289	miR167-5p-2	Chr3	23406177	23406267	_Symbol=MIR167B		Chr4	12352941	12353147	miR319-3p-1	Chr4	12352956	12353131	_Symbol=MIR319A
Chr4	7878639	7878770	miR397-5p-1	Chr4	7878652	7878760	_Symbol=MIR397B		Chr4	15074924	15075046	miR156-3p-2	Chr4	15074945	15075024	_Symbol=MIR156B
Chr4	9888965	9889088	miR160-5p-2	Chr4	9888986	9889066	_Symbol=MIR160B		Chr4	15415405	15415530	miR156-3p-3	Chr4	15413319	15415873	_Symbol=MIR156C
Chr4	15074924	15075046	miR156-3p-2	Chr4	15074945	15075024	_Symbol=MIR156B		Chr4	15415409	15415530	miR156-5p-3	Chr4	15413319	15415873	_Symbol=MIR156C
Chr4	15415405	15415530	miR156-3p-3	Chr4	15413319	15415873	_Symbol=MIR156C		Chr5	1188194	1188317	miR172-5p-1	Chr5	1188211	1188299	_Symbol=MIR172B
Chr4	15415409	15415530	miR156-5p-3	Chr4	15413319	15415873	_Symbol=MIR156C		Chr5	3456624	3456752	miR156-3p-1	Chr5	3456647	3456732	_Symbol=MIR156D
Chr5	400381	400504	miR2111-5p-1	Chr5	400383	400502	_Symbol=miR2111B		Chr5	4691013	4691147	miR398-3p-1	Chr5	4691022	4691137	_Symbol=MIR398B
Chr5	1188194	1188317	miR172-5p-1	Chr5	1188211	1188299	_Symbol=MIR172B		Chr5	9136105	9136237	miR156-5p-2	Chr5	9136126	9136215	_Symbol=MIR156F
Chr5	2634914	2635039	miR162-5p-1						Chr5	18358782	18358913	miR168-5p-1	Chr5	18358805	18358893	_Symbol=MIR168B
Chr5	2634915	2635038	miR162-3p-1						Chr5	19009075	19009198	miR160-3p-1	Chr5	19009098	19009178	_Symbol=MIR160C
Chr5	4691013	4691147	miR398-3p-1	Chr5	4691022	4691137	_Symbol=MIR398B		Chr5	19009075	19009198	miR160-5p-2	Chr5	19009098	19009178	_Symbol=MIR160C
Chr5	4694684	4694815	miR398-5p-1	Chr5	4694626	4697013	_Symbol=MIR398C		Chr5	22597000	22597126	miR157-5p-1	Chr5	22597012	22597117	_Symbol=MIR156H
Chr5	9136105	9136237	miR156-3p-4	Chr5	9136126	9136215	_Symbol=MIR156F		Chr5	23988463	23988606	miR172-3p-1	Chr5	23988472	23988596	_Symbol=MIR172E
Chr5	9136105	9136237	miR156-5p-1	Chr5	9136126	9136215	_Symbol=MIR156F		Chr5	23988463	23988606	miR172-5p-2	Chr5	23988472	23988596	_Symbol=MIR172E
Chr5	18358782	18358913	miR168-5p-1	Chr5	18358805	18358893	_Symbol=MIR168B		Chr5	24962476	24962608	miR399-3p-3	Chr5	24962485	24962598	_Symbol=MIR399C
Chr5	19009074	19009199	miR160-3p-1	Chr5	19009098	19009178	_Symbol=MIR160C		Chr5	26411573	26411675	miR171-3p-1	Chr5	26411594	26411657	_Symbol=MIR170
Chr5	19009075	19009198	miR160-5p-3	Chr5	19009098	19009178	_Symbol=MIR160C
Chr5	22597000	22597126	miR156-5p-2	Chr5	22597012	22597117	_Symbol=MIR156H
Chr5	23988463	23988606	miR172-5p-2	Chr5	23988472	23988596	_Symbol=MIR172E
Chr5	24962476	24962608	miR399-3p-1	Chr5	24962485	24962598	_Symbol=MIR399C
Chr5	24962476	24962608	miR399-5p-1	Chr5	24962485	24962598	_Symbol=MIR399C
Chr5	26411573	26411675	miR170-3p-1	Chr5	26411594	26411657	_Symbol=MIR170
Chr5	26411573	26411675	miR170-5p-1	Chr5	26411594	26411657	_Symbol=MIR170

## Sheet: Tabls_3_SuppInfo
Table S3. Characteristics of mature miRNAs and pre-miRNAs identified in J.regia
Chr	J.regia miRNA ID	J.regia miRNA Sequence	J.regia miRNA Length	Conserved miRNA ID	Conserved miRNA Sequence	Conserved miRNA Mismatch	Pre-miRNA Sequence	Hairpin Location	Pre-miRNA Length	Pre-miRNA MFE	Pre-miRNA GC%	Pre-miRNA MFEI
Jr1D	miR403-5p	AGUUUGUGCGUGAAUCUAACA	21	sly-miR403-5p	CGUUUGUGCGUGAAUCUAACA	1	UACGGAGGAGACAGAUCCCGAGUUUGUGCGUGAAUCUAACACCGUCGGAUAUGAACGAUUAAAAAACAUCGACGAUUCCUAUAGGGUCCGAUUCACGCACAAACUUGGGAUAUGUCCCGUCAUCAAA	5'	127	-57.8	45.6693	0.996552
Jr1D	miR403a-3p	UUAGAUUCACGCACAAACUCG	21	aly-miR403a-3p	UUAGAUUCACGCACAAACUCG	0	UGAUGACGGGACAUAUCCCAAGUUUGUGCGUGAAUCGGACCCUAUAGGAAUCGUCGAUGUUUUUUAAUCGUUCAUAUCCGACGGUGUUAGAUUCACGCACAAACUCGGGAUCUGUCUCCUCCGUAGC	3'	127	-56.8	47.2441	0.946667
Jr1D	miR166g-5p	GGAAUGCUGUCUGGUUCGAGA	21	zma-miR166g-5p	GGAAUGUUGUCUGGUUGGAGA	2	UCUCUCCCCAUGAGUUGAGGGGAAUGCUGUCUGGUUCGAGACCAUGUGAAGCACAGAUAAUCAUUCAUUCAAAUGAUCUCGGACCAGGCUUCAUUCCCCCCAACUCUCCAAUAGCUAGA	5'	119	-52.7	47.8992	0.924561
Jr1D	miR166a	UCGGACCAGGCUUCAUUCCCCC	22	csi-miR166a	UCGGACCAGGCUUCAUUCCCCC	0	CUCUCUCCCCAUGAGUUGAGGGGAAUGCUGUCUGGUUCGAGACCAUGUGAAGCACAGAUAAUCAUUCAUUCAAAUGAUCUCGGACCAGGCUUCAUUCCCCCCAACUCUCCAAUAGCUAGAG	3'	121	-54.2	48.7603	0.918644
Jr1D	miR167b	UGAAGCUGCCAGCAUGAUCUU	21	csi-miR167b	UGAAGCUGCCAGCAUGAUCUU	0	UCACGUGCUCCACCAUCAGUUGAAGCUGCCAGCAUGAUCUUAACAUUUCUCCUUUGCUGAGGAACGAUCAGAUCAUGCGGCAGUUUCACCUGUUGUUGGUCGCACCAGAA	5'	110	-49.7	49.0909	0.92037
Jr1D	miR164d	UGGAGAAGCAGGGCACAUGCU	21	rco-miR164d	UGGAGAAGCAGGGCACAUGCU	0	GGGAAGAGGGUGAGCCAAGCUGGAGAAGCAGGGCACAUGCUAGAUGUAUAUUAUCAGGUGGAAGAUCUGAGCAUUUUGCAUGUGCUCUAGCUCUCCAGCUUGGACCCACUUUCUUGCAA	5'	119	-66.2	49.5798	1.12203
Jr1D	miR160	GCCUGGCUCCCUGUAUGCCAU	21	csi-miR160	GCCUGGCUCCCUGUAUGCCAU	0	AUACAAACAUGCAUAUAUGUGCCUGGCUCCCUGUAUGCCAUUUGCAGAGCUCACCGGACAAUCGAUGGCCUCCGUGGAUGGCGUAUGAGGAGCCAUGCAUAUUCCAUGUAUAUACAUGGA	5'	120	-55.8	48.3333	0.962069
Jr1D	miR160a-3p	GCGUAUGAGGAGCCAUGCAUA	21	aly-miR160a-3p	GCGUAUGAGGAGCCAUGCAUA	0	CAUACAAACAUGCAUAUAUGUGCCUGGCUCCCUGUAUGCCAUUUGCAGAGCUCACCGGACAAUCGAUGGCCUCCGUGGAUGGCGUAUGAGGAGCCAUGCAUAUUCCAUGUAUAUACAUGGAA	3'	122	-56.6	48.3607	0.959322
Jr1D	miR393a-5p	UCCAAAGGGAUCGCAUUGAUCC	22	ath-miR393a-5p	UCCAAAGGGAUCGCAUUGAUCC	0	UGCAAGUACUAGAGGAGGCAUCCAAAGGGAUCGCAUUGAUCCCAAGCUUGCGGUAAUGAUCUCGCAGAAUUUUGGAUCAUGCUAUCCCUUUGGAUUCCUCCUUUGGUAGCUU	5'	112	-59	46.4286	1.13462
Jr1D	miR393b-3p	AUCAUGCUAUCCCUUUGGAUU	21	ptc-miR393b-3p	AUCAUGCUAUCCCUUUGGAUU	0	UGCAAGUACUAGAGGAGGCAUCCAAAGGGAUCGCAUUGAUCCCAAGCUUGCGGUAAUGAUCUCGCAGAAUUUUGGAUCAUGCUAUCCCUUUGGAUUCCUCCUUUGGUAGCUUUUAA	3'	116	-59.3	44.8276	1.14038
Jr1S	miR166g-5p	GGAAUGCUGUCUGGUUCGAGA	21	zma-miR166g-5p	GGAAUGUUGUCUGGUUGGAGA	2	UAACCAUGAAAUAGUUGAGGGGAAUGCUGUCUGGUUCGAGACCAUUUGAAGCACAGAUCAUGAUCAGAAUCAUAAAUCAAAUGAUGUCGGACCAGGCUUCAUUCCCCCCAACUCAUCAGUACAAAUG	5'	127	-46.4	42.5197	0.859259
Jr1S	miR167g-3p	AGAUCAUGGGGCAGUUUCACC	21	ptc-miR167g-3p	AGAUCAUGUGGCAGUUUCACC	1	UCAUGUGCACCCCCAUCAGUUGAAGCUGCCAGCAUGAUCUUAAACUUUCUCCUUUGCUGAGGAAAGAUCAGAUCAUGGGGCAGUUUCACCUGUUGUUGGUCGCACCAGUA	3'	110	-46.8	48.1818	0.883019
Jr1S	miR827	UUAGAUGACCAUCAACAAACA	21	ath-miR827	UUAGAUGACCAUCAACAAACU	1	CGCAAUAUAUCAUGGAUGUGUUCGUUGAUGGGCAUCUAACCAUUAUCUAUAUGUUCAUGCCAAACAUUCAGAGAUCGAUUAGAUGACCAUCAACAAACAUAUCCAUGGCUGCACAACAA	3'	119	-45.7	38.6555	0.993478
Jr1S	miR164d	UGGAGAAGCAGGGCACAUGCU	21	rco-miR164d	UGGAGAAGCAGGGCACAUGCU	0	GGGGAGAGGUUGAGCCAUGCUGGAGAAGCAGGGCACAUGCUAGAUAAUAUCAGAUCCAAGAGCUGAGCAUUUCGCAUGUGCUCUUGCUCUCCAGCUUGGAUCCUCUUUCUUGCAA	5'	115	-58.5	50.4348	1.00862
Jr1S	miR160b	UGCCUGGCUCCCUGUAUGCCA	21	ath-miR160b	UGCCUGGCUCCCUGUAUGCCA	0	AUCAUGCAUACACAUAUAUGUGCCUGGCUCCCUGUAUGCCAUUUGCAGAGCCCAUCGGAGCAUCGAUGGCCUCCGUGGAUGGCGUAUGAGGAGCCAUGCAUAUUCCAUGUAUUAUACAUAUA	5'	122	-59	47.541	1.01724
Jr1S	miR160a-3p	GCGUAUGAGGAGCCAUGCAUA	21	aly-miR160a-3p	GCGUAUGAGGAGCCAUGCAUA	0	AUCAUGCAUACACAUAUAUGUGCCUGGCUCCCUGUAUGCCAUUUGCAGAGCCCAUCGGAGCAUCGAUGGCCUCCGUGGAUGGCGUAUGAGGAGCCAUGCAUAUUCCAUGUAUUAUACAUAUA	3'	122	-59	47.541	1.01724
Jr1S	miR393a-5p	UCCAAAGGGAUCGCAUUGAUCC	22	ath-miR393a-5p	UCCAAAGGGAUCGCAUUGAUCC	0	UACGGCAACUAGAGGAGGAAUCCAAAGGGAUCGCAUUGAUCCCAAGCUCGCGCACUCUCUCAACUUCGGAUCAUGCUAUCCCUUUGGAUUCCUCCUUUGGUAGCUUCUAA	5'	110	-60	49.0909	1.11111
Jr1S	miR393b-3p	AUCAUGCUAUCCCUUUGGAUU	21	ptc-miR393b-3p	AUCAUGCUAUCCCUUUGGAUU	0	UACGGCAACUAGAGGAGGAAUCCAAAGGGAUCGCAUUGAUCCCAAGCUCGCGCACUCUCUCAACUUCGGAUCAUGCUAUCCCUUUGGAUUCCUCCUUUGGUAGCUUCUAA	3'	110	-60	49.0909	1.11111
Jr2D	miR157c-3p	GCUCUCUCUUCUUCUGUCACC	21	aly-miR157c-3p	GCUCUCUAUACUUCUGUCACC	2	AUGGUUUUAAUUAUUUGUGUUGACAGAAGAUAGAGAGCACAACUGAACAAACCCAACAAAGGCUUUGUGUUUGAGCUGUUUGUGCUCUCUCUUCUUCUGUCACCAUAAUUUUCUGCUGUUUCGA	3'	124	-42.7	37.9032	0.908511
Jr2D	miR171f-5p	UGUUGGCAUGGCUCAAUCAAA	21	osa-miR171f-5p	UGUUGGCAUGGUUCAAUCAAA	1	CAAGGAACGGUUGAUCAUGAUGUUGGCAUGGCUCAAUCAAAUCAAAGUUCUCAAUGGUUGGGUCCUUUAGUCUGAUUGAGCCGUGCCAAUAUCAUAUAUAUAUGUUAAUGUUC	5'	113	-48.8	38.9381	1.10909
Jr2D	miR171d-3p	UGAUUGAGCCAUGCCAACAUC	21	osa-miR171d-3p	UGAUUGAGCCGUGCCAAUAUC	2	ACAUUAACAUAUAUAUAUGAUAUUGGCACGGCUCAAUCAGACUAAAGGACCCAACCAUUGAGAACUUUGAUUUGAUUGAGCCAUGCCAACAUCAUGAUCAACCGUUCCUUGUA	3'	113	-37.9	38.0531	0.881395
Jr2D	miR171d-3p	UGAUUGAGCCGUGCCAAUAUC	21	osa-miR171d-3p	UGAUUGAGCCGUGCCAAUAUC	0	CAAGGAACGGUUGAUCAUGAUGUUGGCAUGGCUCAAUCAAAUCAAAGUUCUCAAUGGUUGGGUCCUUUAGUCUGAUUGAGCCGUGCCAAUAUCAUAUAUAUAUGUUAAUGUUC	3'	113	-48.8	38.9381	1.10909
Jr2D	miR477g-5p	UCCCUCAAAGGCUUCCAGCAU	21	ppt-miR477g-5p	UCCCUCAAAGGCUUCCAACAA	2	AAAUGGAGAAGUUUUCAACAUCCCUCAAAGGCUUCCAGCAUUCAACAUGCUAAGAUCAACUUCAAGCACGAGAGAGUGCUGGAACGCCUUAAGGGAACUUGAAGACUUACUCCA	5'	114	-53.7	43.8596	1.074
Jr2D	miR477g-5p	UCCCUCAAAGGCUUCCAGCAU	21	ppt-miR477g-5p	UCCCUCAAAGGCUUCCAACAA	2	AAAUGGAGAAGUUUUCAACAUCCCUCAAAGGCUUCCAGCAUUCAACAUGCUAUGAUCAACUUCAAGCACGAGAGAGUGCUGGAACGCCUUAAGGGAACUUGAAGACUUACUCCA	5'	114	-56.1	43.8596	1.122
Jr2D	miR477g-5p	UCCCUCAAAGGCUUCCAGCAU	21	ppt-miR477g-5p	UCCCUCAAAGGCUUCCAACAA	2	AAAUGGAGAAGUUUUCAACAUCCCUCAAAGGCUUCCAGCAUUCAACAUGCUAUGAUCAACUUCAAGCACGAGAGAGUGCUGGAACGCCUUAAGGGAACUUGAAGACUUACUCCA	5'	114	-56.1	43.8596	1.122
Jr2D	miR477g-5p	UCCCUCAAAGGCUUCCAGCAU	21	ppt-miR477g-5p	UCCCUCAAAGGCUUCCAACAA	2	AAAUGGAGAAGUUUUCAACAUCCCUCAAAGGCUUCCAGCAUUCAACAUGCUAUGAUCAACUUCAAGCACGAGAGAGUGCUGGAACGCCUUAAGGGAACUUGAAGACUUACUCCA	5'	114	-56.1	43.8596	1.122
Jr2D	miR482-3p	UCUUCCCAAAGCCGCCCAUUCC	22	pvu-miR482-3p	UCUUCCCAAUUCCGCCCAUUCC	2	UAGCUACUGGAAGUUGUAGGAAUGGGCUGUUUGGGAUGAAUGAAAGUGGAGGUAAAUCUUUGGAUUUACAGUGUUAAAUUCUUCCCAAAGCCGCCCAUUCCGAUGAUUUCCGGCAGUUCCU	3'	121	-54	43.8017	1.01887
Jr2D	miR157a-3p	GCUCUCUAUUCUUCUGUCAUC	21	ath-miR157a-3p	GCUCUCUAGCCUUCUGUCAUC	2	GUACCGGUGAUCGAUGCUGUUGACAGAAGAUAGAGAGCACAGAUGAUGAAAUGCAUAGUAUUAACGGAUCGAUCUGCAGCAUCUCACUCCUUUGUGCUCUCUAUUCUUCUGUCAUCACUCUCAGACCCUCAUUUCA	3'	136	-47.4	44.1176	0.79
Jr2D	miR399c-3p	UGCCAAGGGAGAGUUGCCCUG	21	ath-miR399c-3p	UGCCAAAGGAGAGUUGCCCUG	1	AUAUAAGCAAACCAGUUGUAGGGCGUCUCUUCCUUUGCAAGUGGGGACUGAUUGAGCUAUAUAUAAAUAUAUAUAUAUAUAUAUCAUGUAUAUAUAUAUAUAUAUAUAUAUAUAUAUAUUAUAUAUAGCUCUCAUUACAUCAUGACUUGCCAAGGGAGAGUUGCCCUGUGACUGCUUUAGCUUAACAG	3'	188	-85.9	30.8511	1.48103
Jr2D	miR393a-5p	UCCAAAGGGAUCGCAUUGAUCU	22	ath-miR393a-5p	UCCAAAGGGAUCGCAUUGAUCC	1	UCUUAGUGCAGGUGGAAAUUUCCAAAGGGAUCGCAUUGAUCUGAUGUUCAUCGAUGCCCAAAUGAGUCCGCGGCUGCUUUGGUUUCGUUCAUUUUGCUCAAUCAUUGGAUCAUGCGAUCCCUUAGGAAGUUUCCAUCCGUAGCUAGCAG	5'	149	-65.7	46.3087	0.952174
Jr2D	miR171d-3p	UGAUUGAGCCGUGCCAAUAUC	21	osa-miR171d-3p	UGAUUGAGCCGUGCCAAUAUC	0	AAUGGAUCCGUUUAACGGGAUAUUGGUCCGGUUCAAUAAGAAAGCCGUGCUCAAAAUGUUUUGGGUGCUGCUUUUUGAUUGAGCCGUGCCAAUAUCACGUUCCGCUGCUCCCAAAU	3'	116	-52.5	45.6897	0.990566
Jr2D	miR156f-3p	GCUUACUCUCUAUCUGUCACC	21	ath-miR156f-3p	GCUCACUCUCUAUCCGUCACC	2	UAGGGGUUUGUAUGAGAAGGUGACAGAAGAGAGUGAGCACACAAGGUGUUUUUCGUGCAUGGACCUCCCAGCAUGAAGCUCUGCGUGCUUACUCUCUAUCUGUCACCCACCGUCCUCCCCCUCUCCC	3'	127	-62.2	53.5433	0.914706
Jr2D	miR156b	UGACAGAAGAGAGUGAGCACA	21	hvu-miR156b	UGACAGAAGAGAGUGAGCACA	0	UAGGGGUUUGUAUGAGAAGGUGACAGAAGAGAGUGAGCACACAAGGUGUUUUUCGUGCAUGGACCUCCCAGCAUGAAGCUCUGCGUGCUUACUCUCUAUCUGUCACCCACCGUCCUCCCCCUCUCCC	5'	127	-62.2	53.5433	0.914706
Jr2D	miR156f-3p	GCUUACUCUCUAUCUGUCACC	21	ath-miR156f-3p	GCUCACUCUCUAUCCGUCACC	2	GAGGGGUUUGUAUGAGAAGGUGACAGAAGAGAGUAAGCACACAAGCUAUUUUUCGUUCAUGGAGCUCCAGGCAUGCAUGAAGCUCUGCGUGCUUACUCUCUAUCUGUCACCCACCUUCCUCCCCCUGAUCU	3'	131	-56.7	49.6183	0.872308
Jr2D	miR156b	UGACAGAAGAGAGUAAGCACA	21	hvu-miR156b	UGACAGAAGAGAGUGAGCACA	1	GAGGGGUUUGUAUGAGAAGGUGACAGAAGAGAGUAAGCACACAAGCUAUUUUUCGUUCAUGGAGCUCCAGGCAUGCAUGAAGCUCUGCGUGCUUACUCUCUAUCUGUCACCCACCUUCCUCCCCCUGAUCU	5'	131	-56.7	49.6183	0.872308
Jr2D	miR396b	UUCCACAGCUUUCUUGAACUU	21	nta-miR396b	UUCCACAGCUUUCUUGAACUU	0	AAGUGAUCCUGGUCAUGCUUUUCCACAGCUUUCUUGAACUUCUUUUUCUGCUAAUUAAUCUCUAGGAUUAACAGUAGUACCCCUGGAAGCUCAAGAAAGCUGUGGGAGAACAUGGCUAUUCAGGAUUUU	5'	129	-60.3	40.3101	1.15962
Jr2D	miR396a-3p	GUUCAAUAAAGCUGUGGGAAG	21	aly-miR396a-3p	GUUCAAUAAAGCUGUGGGAAG	0	AGAUGACCCUUUUUGUAUUCUUCCACAGCUUUCUUGAACUGCAUAUAUGAGUGAUCUCUUUGCAUGCAGAGAUAAUGUUUUUCUUCUUGUUUGCGGUUCAAUAAAGCUGUGGGAAGAUACAGACAGUGUCAAGAAA	3'	136	-55.9	37.5	1.09608
Jr2D	miR396e-3p	UUCAAGAAAGCUGUGGAAGA	20	ptc-miR396e-3p	CUCAAGAAAGCUGUGGGAGA	2	UUCUUGACACUGUCUGUAUCUUCCCACAGCUUUAUUGAACCGCAAACAAGAAGAAAAACAUUAUCUCUGCAUGCAAAGAGAUCACUCAUAUAUGCAGUUCAAGAAAGCUGUGGAAGAAUACAAAAAGGGUCAUCUAU	3'	137	-42.2	37.2263	0.827451
Jr2D	miR396a	UUCCACAGCUUUCUUGAACUG	21	ptc-miR396a	UUCCACAGCUUUCUUGAACUG	0	AGAUGACCCUUUUUGUAUUCUUCCACAGCUUUCUUGAACUGCAUAUAUGAGUGAUCUCUUUGCAUGCAGAGAUAAUGUUUUUCUUCUUGUUUGCGGUUCAAUAAAGCUGUGGGAAGAUACAGACAGUGUCAA	5'	132	-55.9	37.8788	1.118
Jr2D	miR166a	UCGGACCAGGCUUCAUUCCCCU	22	csi-miR166a	UCGGACCAGGCUUCAUUCCCCC	1	GUGAUUUAUGAAAAGUUGAGGGGAAUGUUGUCUGGUUCGAGACCAUUCAUGCAAAGCUCAAGCUAUCAUCUGAAUGAUUUCGGACCAGGCUUCAUUCCCCUCAACACGAAUAACUUCUAUC	3'	121	-55	42.1488	1.07843
Jr2D	miR166g-5p	GGAAUGUUGUCUGGUUCGAGA	21	zma-miR166g-5p	GGAAUGUUGUCUGGUUGGAGA	1	UGAUUUAUGAAAAGUUGAGGGGAAUGUUGUCUGGUUCGAGACCAUUCAUGCAAAGCUCAAGCUAUCAUCUGAAUGAUUUCGGACCAGGCUUCAUUCCCCUCAACACGAAUAACUUCUAU	5'	119	-55	41.1765	1.12245
Jr2S	miR156h	UGACAGAGGAAAGAGAGCAC	20	ath-miR156h	UGACAGAAGAAAGAGAGCAC	1	UGGCCAGAUCAAAACUCUGCUGACAGAGGAAAGAGAGCACAAGCAGCUCAUACACAAUCCUCCCUUGGGCAUGUUCUGUUGUGCUCUCUGUCUUCUGUCAACAAAAAUGGCCAGCCGACGCG	5'	122	-49.3	50.8197	0.795161
Jr2S	miR156a	UGACAGAAGACAGAGAGCACA	21	bdi-miR156a	UGACAGAAGAGAGAGAGCACA	1	CGUCGGCUGGCCAUUUUUGUUGACAGAAGACAGAGAGCACAACAGAACAUGCCCAAGGGAGGAUUGUGUAUGAGCUGCUUGUGCUCUCUUUCCUCUGUCAGCAGAGUUUUGAUCUGGCCAGA	5'	122	-60.1	50	0.985246
Jr2S	miR482-3p	UCUUCCCAAAGCCGCCCAUUCC	22	pvu-miR482-3p	UCUUCCCAAUUCCGCCCAUUCC	2	GAGCUACUGGAAGUUGUGGGAAUGGGCUGUUUGGGAUGAAAGAAAGUUCUGAUCUUUGCGGAGUUGAUUCUUCCCAAAGCCGCCCAUUCCAAUGAUUUCCGGCGGUUCCU	3'	110	-52.4	49.0909	0.97037
Jr2S	miR399c-3p	UGCCAAAGGAGAGUUGCCCUG	21	ath-miR399c-3p	UGCCAAAGGAGAGUUGCCCUG	0	CAAUAAGCGAACCGGUUAUAGGGCGCCUCUCCCUUAGCAGGUUGGGAGGGUAAUAUGAGUAAUGUAUACAAUUACCAAGAUUUUAAUCCCUAUGACUUGCCAAAGGAGAGUUGCCCUGUGACUGCUUUAGCUUAAAAU	3'	138	-56.8	42.7536	0.962712
Jr2S	miR171d-3p	UGAUUGAGCCGUGCCAAUAUC	21	osa-miR171d-3p	UGAUUGAGCCGUGCCAAUAUC	0	UAUGGAUCAGUUUAACGGGAUAUUGGUCCGGUUCAAUAAGAAAUCCGUGCUCAAAAUGUUUCGGGCCCUGCUUUUUGAUUGAGCCGUGCCAAUAUCACGUUCCACUUCCCCCAUGU	3'	116	-41.3	45.6897	0.779245
Jr2S	miR396b	UUCCACAGCUUUCUUGAACUU	21	nta-miR396b	UUCCACAGCUUUCUUGAACUU	0	UGGAAGUUCUGGUCAUGCUGUUCCACAGCUUUCUUGAACUUCUUGAUCUGCUUAAUCUAUAUAUGAGAUUAACACCCUGGAGGAAGCUCAAGAAAGCUGUGGGAUAACAUGGCAUUUCAGGAUUUU	5'	126	-55.9	40.4762	1.09608
Jr2S	miR396b-3p	GCUCAAGAAAGCUGUGGGAUA	21	aly-miR396b-3p	GCUCAAGAAAGCUGUGGGAAA	1	UGGAAGUUCUGGUCAUGCUGUUCCACAGCUUUCUUGAACUUCUUGAUCUGCUUAAUCUAUAUAUGAGAUUAACACCCUGGAGGAAGCUCAAGAAAGCUGUGGGAUAACAUGGCAUUUCAGGAUUUU	3'	126	-55.9	40.4762	1.09608
Jr2S	miR166a	UCGGACCAGGCUUCAUUCCCCU	22	csi-miR166a	UCGGACCAGGCUUCAUUCCCCC	1	CGAAAAUAUGCAAAGUUGAGGGGAAUGUUGUCUGGUUCGAGAUCAUUCAAGCUCAAGCUUAUAAGCUAUCAUCUGAAUGAUUUCGGACCAGGCUUCAUUCCCCUCAACAAAAUGAACUUUGACC	3'	124	-60.7	41.129	1.1902
Jr2S	miR166g-5p	GGAAUGUUGUCUGGUUCGAGA	21	zma-miR166g-5p	GGAAUGUUGUCUGGUUGGAGA	1	GAAAAUAUGCAAAGUUGAGGGGAAUGUUGUCUGGUUCGAGAUCAUUCAAGCUCAAGCUUAUAAGCUAUCAUCUGAAUGAUUUCGGACCAGGCUUCAUUCCCCUCAACAAAAUGAACUUUGAC	5'	122	-60.7	40.1639	1.23878
Jr3D	miR394a	UUGGCAUUCUGUCCACCUCC	20	ath-miR394a	UUGGCAUUCUGUCCACCUCC	0	GGCCUUGUUGCAGAGCCAAUUUGGCAUUCUGUCCACCUCCAUGAAAUGUUCUUGUUAGUUAACUAGUUUGAUUUUCAGCUUUUGGAGGCGGCCAGCAUGUCAAAUUGGUUCUGUAAAUUUCUCUC	5'	125	-50.4	42.4	0.950943
Jr3D	miR2275a	UUUGAUUUCCUCCAAUAUCUCA	22	osa-miR2275a	UUUGGUUUCCUCCAAUAUCUCA	1	GGGUGCCAAUGUUGUAUAUGAGAAUUGUAGGAAACCAAACGAGGAGAUCAUUGGCAUGCAUAUAAAUAUAUAUAUAUAUAUAUAUAUUUAUAUAUAUGCCUUGGUGCAUUCCGUUUGAUUUCCUCCAAUAUCUCAUCUACGACUUCAUGCACAUG	3'	155	-61.9	33.5484	1.19038
Jr3D	miR482c	UCUUUCCUAGUCCUCCCAUUCC	22	pab-miR482c	UCUUUCCUACUCCUCCCAUUCC	1	GAGUUAUGGAAUUUCUUCGGAAUGGGAUGGCAGGAAAGAAAAUAAAUCUGUUCGUCAGAAACAUAUUUUUUCUUUCCUAGUCCUCCCAUUCCAUUGGUUUCCUGCUAUUCCU	3'	112	-41.2	38.3929	0.95814
Jr3D	miR414	UCAUCAUCGUCAUCAUCGUCA	21	ath-miR414	UCAUCUUCAUCAUCAUCGUCA	2	UUACACAUGAUGAGAGCUGAUCAUCAUCGUCAUCAUCGUCAUCAUCUUAUAUUAUAUUAACAGCAUGAUGAUGAUGAUGAUCAGUGGAAGAAGCAAACCCAA	5'	102	-31.8	36.2745	0.859459
Jr3S	miR171h	AUGAGCCGAACCAAUAUCACU	21	osa-miR171h	GUGAGCCGAACCAAUAUCACU	1	CUGGGGAAGUAGACUAGGCGUGGUGUUGGUUUGGCUCAUCUCAGCUCGUCUUCUACAAUCCUCUGAGACGAUGAGCCGAACCAAUAUCACUCUGGUAUGCUUCUUUGCACU	3'	111	-54.2	49.5495	0.985455
Jr3S	miR319b	UUGGACUGAAGGGAGCUCCCU	21	ath-miR319b	UUGGACUGAAGGGAGCUCCCU	0	AGUUUCAGGUUAUGGGAGAAGGAGCUCUCUUCAGUCCAGUCCGAGGCAGUUCGAGGGGCUGACACUCAGCUGCUGACUCGUUGGUUCAAGAACUCAUCAAAAUGUACAAGGAAGGUGUGUUUUUGAUUCAACGAUGCAGGAGCUGUGUUCACUUGCAGCUGUCACGUCUUGGACUGAAGGGAGCUCCCUUUAGUUUCAUAACCUUCACC	3'	209	-102.6	48.8038	1.00588
Jr3S	miR482a.1	CCUACUCCUCCCAUUCC	17	ptc-miR482a.1	CCUACUCCUCCCAUUCC	0	GAGUUGUGGAAGUUCUUCGGAAUGGGAAGAUAGGAAAGAACCAAAGUGUUGUCAGAAACAUCUUUGUUUUCUUUCUUUCUUUCUUUCCUACUCCUCCCAUUCCAUUGGUUUCCUGCUAUUCCU	3'	123	-41.2	39.8374	0.840816
Jr3S	miR482c	UCUUUCCUACUCCUCCCAUUCC	22	pab-miR482c	UCUUUCCUACUCCUCCCAUUCC	0	GAGUUGUGGAAGUUCUUCGGAAUGGGAAGAUAGGAAAGAACCAAAGUGUUGUCAGAAACAUCUUUGUUUUCUUUCUUUCUUUCUUUCCUACUCCUCCCAUUCCAUUGGUUUCCUGCUAUUCCU	3'	123	-41.2	39.8374	0.840816
Jr3S	miR396g-3p	UUCAAGAAAGCCGUGGGAAAA	21	ptc-miR396g-3p	CUCAAGAAAGCCGUGGGAAAA	1	AACAUAGGUCGUAGCAUGCUUUUCCACGGCUUUCUUGAACUUGGUAUUUUGGUCUCCAUAUAUUGUAAGUGAAACCAAAUCUCGGUACCAAGUUCAAGAAAGCCGUGGGAAAAUAUGAAACGAUUUUGCUGCA	3'	133	-60.9	39.8496	1.14906
Jr3S	miR169g	UAGCCAAGGAUGACUUGCCUGC	22	bna-miR169g	UAGCCAAGGAUGACUUGCCUGC	0	GGAUAAAGAGCCUUGUUUUGUAGCCAAGGAUGACUUGCCUGCAGCUUCACGAAGGGCGGCCUAAUUAUAAGAGGAUCAUGAUUUGGCAGCCGGCAUAGCCGUGCGUCAAAGGAACCGACGUCUCACACUAUGUUUAGGAUCCUUCUGUGGUAUACAGGCAGUCUCCUUGGCUAACGAGACGGGCUCUUAUCUUUCA	5'	196	-84.3	49.4898	0.869072
Jr4D	miR164a	UGGAGAAGCAGGGCACGUGCA	21	ath-miR164a	UGGAGAAGCAGGGCACGUGCA	0	ACUGGGUGGGUAGCUCUUGCUGGAGAAGCAGGGCACGUGCAAGUGCAAAGCUUUGGCUCAACUUCAAACGUAUAGCCAUAGAUAGCUGAACUUUGCACGUGCUCCCCUCCUCCAACAUGGGUUUCUCACCUUUCUC	5'	136	-59.1	51.4706	0.844286
Jr4D	miR170-5p	UAUUGGCCUGGUUCACUCAGA	21	ath-miR170-5p	UAUUGGCCUGGUUCACUCAGA	0	AUGUGAAAUAGUUACUUCGAUAUUGGCCUGGUUCACUCAGAAGAAAAAGAUGCAUUUUGCGAAACCUCAAGGGUGCUGCUGAUCAUCUUCUUUUUUUUAUUUCUGAUUGAGCCGUGCCAAUAUCUCAGUGCUCUUUCAUUUCUU	5'	144	-51	38.1944	0.927273
Jr4D	miR171d-3p	UGAUUGAGCCGUGCCAAUAUC	21	osa-miR171d-3p	UGAUUGAGCCGUGCCAAUAUC	0	AUGUGAAAUAGUUACUUCGAUAUUGGCCUGGUUCACUCAGAAGAAAAAGAUGCAUUUUGCGAAACCUCAAGGGUGCUGCUGAUCAUCUUCUUUUUUUUAUUUCUGAUUGAGCCGUGCCAAUAUCUCAGUGCUCUUUCAUUUCUU	3'	144	-51	38.1944	0.927273
Jr4D	miR167a	UGAAGCUGCCAGCAUGAUCUGA	22	ccl-miR167a	UGAAGCUGCCAGCAUGAUCUGA	0	AAUCGUGCACCACUCACAGUUGAAGCUGCCAGCAUGAUCUGAGCUUUCUUCAGCUGAUGAUCCCUAUCUAUCCUGGAAAGAAUAGAUCAUGUGGCAGUUUCACCUGUUGAUGGAAAGCAUGAGG	5'	124	-56.3	45.9677	0.987719
Jr4D	miR167g-3p	AGAUCAUGUGGCAGUUUCACC	21	ptc-miR167g-3p	AGAUCAUGUGGCAGUUUCACC	0	AAUCGUGCACCACUCACAGUUGAAGCUGCCAGCAUGAUCUGAGCUUUCUUCAGCUGAUGAUCCCUAUCUAUCCUGGAAAGAAUAGAUCAUGUGGCAGUUUCACCUGUUGAUGGAAAGCAUGAGG	3'	124	-56.3	45.9677	0.987719
Jr4D	miR164b-3p	CACGUGCUCCCCUUCUCCAAC	21	sly-miR164b-3p	CACGUGUUCUCCUUCUCCAAC	2	AUGGUUGGGAAGCUCCUUGCUGGAGAAGCAGGGCACGUGCAAUGCUCUUGGCUCUGAAAUGCCAGUGAACCCUUUGCACGUGCUCCCCUUCUCCAACAUGGGCUCCCCACCCUUGUC	3'	117	-60.4	57.265	0.901493
Jr4D	miR164a	UGGAGAAGCAGGGCACGUGCA	21	ath-miR164a	UGGAGAAGCAGGGCACGUGCA	0	AUGGUUGGGAAGCUCCUUGCUGGAGAAGCAGGGCACGUGCAAUGCUCUUGGCUCUGAAAUGCCAGUGAACCCUUUGCACGUGCUCCCCUUCUCCAACAUGGGCUCCCCACCCUUGUC	5'	117	-60.4	57.265	0.901493
Jr4D	miR408	AUGCACUGCCUCUUCCCUGGC	21	vvi-miR408	AUGCACUGCCUCUUCCCUGGC	0	AGCAAGAGAACAAACAUAGACAGGGAGUGGGCAGAGCAUGGAUGGAACCGUCGACAGGAUUGGAGCCUGUUGUGGCUCUACUCAUGCACUGCCUCUUCCCUGGCUGUGCCUCUCUCCUCUUUUC	3'	124	-60.5	54.0323	0.902985
Jr4D	miR394-3p	AGGUGGGCAUACUGCCAACU	20	sly-miR394-3p	AGGUGGGCAUACUGUCAACA	2	AGGCUUUCUAACAGAGUUUAUUGGCAUUCUGUCCACCUCCCUUCAAUAGAAAACCUCCUCCUCUCUCUCUCUCUCUCUCUCUGGAGGUGGGCAUACUGCCAACUGAGCUCUGUUGGCUCCUCUU	3'	124	-46.4	49.1935	0.760656
Jr4D	miR394a	UUGGCAUUCUGUCCACCUCC	20	ath-miR394a	UUGGCAUUCUGUCCACCUCC	0	AGGCUUUCUAACAGAGUUUAUUGGCAUUCUGUCCACCUCCCUUCAAUAGAAAACCUCCUCCUCUCUCUCUCUCUCUCUCUCUGGAGGUGGGCAUACUGCCAACUGAGCUCUGUUGGCUCCUCUUU	5'	125	-46.4	48.8	0.760656
Jr4D	miR156b	UGACAGAAGAGAGUGAGCACA	21	hvu-miR156b	UGACAGAAGAGAGUGAGCACA	0	UUUCUCUGGGACAUAGAAAUUGACAGAAGAGAGUGAGCACACAGAGGCACUUGGUAUAAGUCUAUACUAUUGCUUUUGCGUGCUCACUUCUCUUUCUGUCAGAUUCCAGUGCCGGAGAA	5'	119	-64.1	43.6975	1.23269
Jr4D	miR156f-3p	GCUCACUUCUCUUUCUGUCAGA	22	osa-miR156f-3p	GCUCACUUCUCUUUCUGUCAGC	1	UUUCUCUGGGACAUAGAAAUUGACAGAAGAGAGUGAGCACACAGAGGCACUUGGUAUAAGUCUAUACUAUUGCUUUUGCGUGCUCACUUCUCUUUCUGUCAGAUUCCAGUGCCGGAGAAGGCC	3'	123	-65.3	45.5285	1.16607
Jr4S	miR156k-3p	GCUCGCUUGUCUUUCUGUCAGA	22	zma-miR156k-3p	GCUCGCUUCUCUUUCUGUCAGC	2	UUUCUUUGGGGCAUAGAAAUUGACAGAAGAGAGUGAGCACACAGAGGCACACGGUAUAGUCUAUACUAUUGCUUUGCGUGCUCGCUUGUCUUUCUGUCAGAUUCCAGUGCCGGAGAAGUCC	3'	121	-49.8	47.1074	0.873684
Jr4S	miR156b	UGACAGAAGAGAGUGAGCACA	21	hvu-miR156b	UGACAGAAGAGAGUGAGCACA	0	UUUCUUUGGGGCAUAGAAAUUGACAGAAGAGAGUGAGCACACAGAGGCACACGGUAUAGUCUAUACUAUUGCUUUGCGUGCUCGCUUGUCUUUCUGUCAGAUUCCAGUGCCGGAGAA	5'	117	-48.8	46.1538	0.903704
Jr4S	miR394a	UUGGCAUUCUGUCCACCUCC	20	ath-miR394a	UUGGCAUUCUGUCCACCUCC	0	AGGGUUUUUAACAGAGUUUAUUGGCAUUCUGUCCACCUCCCUUCAAUAGAAAACCUAGUCCUCUCUCUCUCAUGGAGGUGGGCAUACUGCCAACUGAGCUCUGUUGGCUUCUCUUU	5'	116	-46.3	45.6897	0.873585
Jr4S	miR394-3p	AGGUGGGCAUACUGCCAACU	20	sly-miR394-3p	AGGUGGGCAUACUGUCAACA	2	AGGGUUUUUAACAGAGUUUAUUGGCAUUCUGUCCACCUCCCUUCAAUAGAAAACCUAGUCCUCUCUCUCUCAUGGAGGUGGGCAUACUGCCAACUGAGCUCUGUUGGCUUCUCUU	3'	115	-46.3	46.087	0.873585
Jr4S	miR403a-3p	UUAGAUUCACGCACAAACUCG	21	aly-miR403a-3p	UUAGAUUCACGCACAAACUCG	0	ACAAGAAGAGUCGUAUUUCAGGUUUGUGCAUGAAUCUAAUGACGCCCCAUAACAUCUCUGUGUGGAUGGUGUUAGAUUCACGCACAAACUCGUAAUGCGCCUUUUCAUUUCU	3'	112	-46.3	41.9643	0.985106
Jr4S	miR167g-3p	AGAUCAUAUGGCAGUUUCACC	21	ptc-miR167g-3p	AGAUCAUGUGGCAGUUUCACC	1	AAUCGUGCACCACUUGCAGUUGAAGCUGCCAGCAUGAUCUAAGCUUUCUUCAGCAACCUAAAUAUAUAUGCUUGAAAGCAUAGAUCAUAUGGCAGUUUCACCUGUUGAUGGAAGCAUGAGAA	3'	122	-55.2	40.9836	1.104
Jr4S	miR167a	UGAAGCUGCCAGCAUGAUCUAA	22	bna-miR167a	UGAAGCUGCCAGCAUGAUCUAA	0	AAUCGUGCACCACUUGCAGUUGAAGCUGCCAGCAUGAUCUAAGCUUUCUUCAGCAACCUAAAUAUAUAUGCUUGAAAGCAUAGAUCAUAUGGCAGUUUCACCUGUUGAUGGAAGCAUGAGAA	5'	122	-55.2	40.9836	1.104
Jr4S	miR171d-3p	UGAUUGAGCCGUGCCAAUAUC	21	osa-miR171d-3p	UGAUUGAGCCGUGCCAAUAUC	0	CUGUGAAAUAGCUACUUUGAUAUUGGCCUGGUUCACUCAGACGAAAAACAAAGCUAGCAGUCAAUGGGGAGUGUACGUGGCUAGCUUUUCUUUUCUUUUCUAAUUUGAUUGAGCCGUGCCAAUAUCUCAGUGCUCUUUCAUUUCUU	3'	146	-50.7	40.411	0.859322
Jr4S	miR170-5p	UAUUGGCCUGGUUCACUCAGA	21	ath-miR170-5p	UAUUGGCCUGGUUCACUCAGA	0	CUGUGAAAUAGCUACUUUGAUAUUGGCCUGGUUCACUCAGACGAAAAACAAAGCUAGCAGUCAAUGGGGAGUGUACGUGGCUAGCUUUUCUUUUCUUUUCUAAUUUGAUUGAGCCGUGCCAAUAUCUCAGUGCUCUUUCAUUUCUU	5'	146	-50.7	40.411	0.859322
Jr4S	miR164a	UGGAGAAGCAGGGCACGUGCA	21	ath-miR164a	UGGAGAAGCAGGGCACGUGCA	0	AAUGGGCGGGUAGCUCUUGCUGGAGAAGCAGGGCACGUGCAAGCUUUGGCUCAACUUUUAGAAGUCUAGCUUGGCGAGCUUUGCACGUGCUCCCCUUCUCCAACAUGGGUUUCUCACCCUUUAA	5'	124	-62.1	52.4194	0.955385
Jr4S	miR164b-3p	CACGUGCUCCCCUUCUCCAAC	21	sly-miR164b-3p	CACGUGUUCUCCUUCUCCAAC	2	AAUGGGCGGGUAGCUCUUGCUGGAGAAGCAGGGCACGUGCAAGCUUUGGCUCAACUUUUAGAAGUCUAGCUUGGCGAGCUUUGCACGUGCUCCCCUUCUCCAACAUGGGUUUCUCACCCUUUAA	3'	124	-62.1	52.4194	0.955385
Jr5D	miR169	GAGCCAAGAAUGAAUUGCCGA	21	csi-miR169	GAGCCAAGAAUGACUUGCCGA	1	AAGAGACAGAGAGCGGGGUUGAGCCAAGAAUGAAUUGCCGACAUUUUGCCGUGAAAGCAAUAUGCUUUUGGCUCGGCCUUUGGUCAAGUCCUUCUUGGCUCUCUACUUCUCUCCUGCCAGGCCUA	5'	125	-44.9	50.4	0.712698
Jr5D	miR399f	UGCCAAAGGUGAUUUGCCCGG	21	ath-miR399f	UGCCAAAGGAGAUUUGCCCGG	1	UCAUGUAUGGAUGCAUUACUGGGCAAUUACACCUUGGGCAGUUGGCCGGCCACUCACCCUAGCUAGCCGGCCUGCAACGUGAUUAAUUUCACUAGGCGGCCGGCCGGAGAUUGAUUAGUUCACUGCCAAAGGUGAUUUGCCCGGCAAUUCUGCUAUGCAAUCAU	3'	164	-69.6	51.8293	0.818824
Jr5D	miR399c	UGCCAAAGGAGAAUUGCCCUG	21	osa-miR399c	UGCCAAAGGAGAAUUGCCCUG	0	UGUGGGGUUGCUGAAUAACAGUGCAGUCCUCCUUUGGCAGAGAGAAAUUGCCCUUGCAUAAUAUAUAACUUUUCUGUUCUGCCAAAGGAGAAUUGCCCUGCCAUUCACCCGCCUAUUAUA	3'	120	-46.7	44.1667	0.881132
Jr5D	miR160e-3p	GCAUGAGGGGAGUCAUGCAGG	21	ptc-miR160e-3p	GCAUGAGGGGAGUCGAGCAGG	2	CUGCUGUAGAUAUAUAUGCUUGCCUGGCUCCCUGAAUGCCAUCUAAGAAGCUUGUCAAAGAGUGUUGGCAACCUUCCUACUUGGCAUGAGGGGAGUCAUGCAGGCCCAGCGCCCUGCAGUAGAC	3'	124	-62.6	52.4194	0.963077
Jr5D	miR160b	UGCCUGGCUCCCUGUAUGCCA	21	ath-miR160b	UGCCUGGCUCCCUGUAUGCCA	0	GUGAAAAAUUAAAUGGGUUAUGCCUGGCUCCCUGUAUGCCACAAGCAUAAAACCGAUCCGUAUGCUGAUUGUCUAAUGCUGGUGGCGUGCGAGGAGCCAAGCAUACCCUCUCUCUCUCUCU	5'	121	-52.3	48.7603	0.886441
Jr5D	miR160d-3p	GCGUGCGAGGAGCCAAGCAUA	21	osa-miR160d-3p	GCGUGCGAGGAGCCAAGCAUG	1	GUGAAAAAUUAAAUGGGUUAUGCCUGGCUCCCUGUAUGCCACAAGCAUAAAACCGAUCCGUAUGCUGAUUGUCUAAUGCUGGUGGCGUGCGAGGAGCCAAGCAUACCCUCUCUCUCUCUCUCUCU	3'	125	-52.3	48.8	0.857377
Jr5D	miR397a	UCAUUGAGUGCAGCGUUGAUGA	22	bna-miR397a	UCAUUGAGUGCAGCGUUGAUGU	1	AACUCCCAGAUUGAGAAACAUCAUUGAGUGCAGCGUUGAUGAAAGUCCUCUUCUUUUUGUGUUGGACAUUUUCGUUAGCGCUGCACCCAAUCAUGUUUCUAUAGGGGAUAUUGAU	5'	115	-50.9	40.8696	1.08298
Jr5D	miR530-5p	UGCAUUUGCACCUGCACCUC	20	osa-miR530-5p	UGCAUUUGCACCUGCACCUA	1	CGAGGGUUAUUUCAUUUAUCUGCAUUUGCACCUGCACCUCUCCUGUCUUAAUGGGCUUAGAGGUGCAGGUUUAGGUGCAGAUAAAUGGGUUUACCUUCAUU	5'	101	-55.5	43.5644	1.26136
Jr5D	miR390a-5p	AAGCUCAGGAGGGAUAGCGCC	21	ath-miR390a-5p	AAGCUCAGGAGGGAUAGCGCC	0	AAAGUAUGGAAGAAUCUAUUAAGCUCAGGAGGGAUAGCGCCAUGGAGUAAUAGCACUGGCUUUUGAUUCUUCUGUUCUGUAGCGCUAUCCAUCCUGAGUUUCACCGGUUCUUCUUGCUC	5'	119	-50.9	44.5378	0.960377
Jr5D	miR390a-3p	CGCUAUCCAUCCUGAGUUUCA	21	ath-miR390a-3p	CGCUAUCCAUCCUGAGUUUCA	0	AAAGUAUGGAAGAAUCUAUUAAGCUCAGGAGGGAUAGCGCCAUGGAGUAAUAGCACUGGCUUUUGAUUCUUCUGUUCUGUAGCGCUAUCCAUCCUGAGUUUCACCGGUUCUUCUUGCUCUCUC	3'	123	-50.9	44.7154	0.925455
Jr5S	miR399f	UGCCAAAGGAGAUUUGCUCAG	21	rco-miR399f	UGCCAAAGGAGAUUUGCUCAC	1	UGCAGUGUAGGUGAAUUACCGAGCAUCUCCUGUUGGCAAGCUGUACUCACACUACAUCAUUUACAGAGAAAAUUUAGGUUUUCGAUGAAGAGGAGUGCUGGUUGCCAAAGGAGAUUUGCUCAGCAAUUCUAAUGCACUUCUUC	3'	143	-50.4	42.6573	0.82623
Jr5S	miR160e-3p	GCAUGAGGGGAGUCAUGCAGG	21	ptc-miR160e-3p	GCAUGAGGGGAGUCGAGCAGG	2	CUGCUGUAGAUAUAUAUGCUUGCCUGGCUCCCUGAAUGCCAUCUAAGAAGCUUGUCAAAGAGUGUUGGCAACCUUCCUACUUGGCAUGAGGGGAGUCAUGCAGGCCCAACGGCCUGCAGUAGAC	3'	124	-62.6	51.6129	0.978125
Jr5S	miR160b	UGCCUGGCUCCCUGUAUGCCA	21	ath-miR160b	UGCCUGGCUCCCUGUAUGCCA	0	UCAAAAGGUGAAAUGGGUUAUGCCUGGCUCCCUGUAUGCCACAAGCAUAAGCUGAUCAGUUUGCUGAUUGAUUAAUGCGGGUGGCGUGCGAGGAGCCAAGCAUACCCUCUGAUCUCUCUC	5'	120	-58.8	50	0.98
Jr5S	miR160d-3p	GCGUGCGAGGAGCCAAGCAUA	21	osa-miR160d-3p	GCGUGCGAGGAGCCAAGCAUG	1	UCAAAAGGUGAAAUGGGUUAUGCCUGGCUCCCUGUAUGCCACAAGCAUAAGCUGAUCAGUUUGCUGAUUGAUUAAUGCGGGUGGCGUGCGAGGAGCCAAGCAUACCCUCUGAUCUCUCUCUCUC	3'	124	-58.8	50	0.948387
Jr6D	miR171d-3p	UGAUUGAGCCGUGCCAAUAUC	21	osa-miR171d-3p	UGAUUGAGCCGUGCCAAUAUC	0	AAAGGAGCAAACUCAUGGGAUGUUGGAACGGCUCAAUCAAAUCAAAUCUCCCAAGGGAUUUGGGUCCUUUAAUCUGAUUGAGCCGUGCCAAUAUCAUAAGUUUUUAUGCUCCUUU	3'	115	-51.7	40.8696	1.1
Jr6D	miR171d-3p	UGAUUGAGCCGUUCCAACAUC	21	osa-miR171d-3p	UGAUUGAGCCGUGCCAAUAUC	2	AGGAGCAUAAAAACUUAUGAUAUUGGCACGGCUCAAUCAGAUUAAAGGACCCAAAUCCCUUGGGAGAUUUGAUUUGAUUGAGCCGUUCCAACAUCCCAUGAGUUUGCUCCUUUUU	3'	115	-57.1	40.8696	1.21489
Jr6D	miR166d	CCGGACCAGGCUUCAUUCCCA	21	csi-miR166d	UCGGACCAGGCUUCAUUCCCU	2	AGUACGAUAAUAUUAUGUGAGGAAUAAAGCUUGGUCCGUGAUCAAUGCAAGUAUAUUUAUAAUAUGCAACUAAUUCAAGAUGAUCAUCUUCGAUCUUACUGCUACGUACAUGCAUGCAUUGCUUCCGGACCAGGCUUCAUUCCCAACAUUACUUAUCCAAUCAUC	3'	165	-53.9	36.9697	0.883607
Jr6D	miR482a	UCUUCCCUACUCCGCCCAUGCC	22	pab-miR482a	UCUUCCCUACUCCUCCCAUUCC	2	GGAUAUUCGGAAGGCUUUGGCAUGGGCGGGUGGGGAAGAUAACUUUUAUUAAUUUGUGUCUUCCCUACUCCGCCCAUGCCAUAGGUUUCCGAUUGUUCCU	3'	100	-60.7	48	1.26458
Jr6S	miR171f-5p	UGUUGGAACGGUUCAAUCAAA	21	osa-miR171f-5p	UGUUGGCAUGGUUCAAUCAAA	2	AAGGAGAAAACACAUGGGGAUGUUGGAACGGUUCAAUCAAAUCAAAUCUCCCAAGUAAAGGGUUUUGGGUCCUUUAAUCUGAUUGAGCCGUGCCAAUAUCAUCCUUUGCUUUACUAUGCC	5'	120	-41.2	41.6667	0.824
Jr6S	miR171d-3p	UGAUUGAGCCGUGCCAAUAUC	21	osa-miR171d-3p	UGAUUGAGCCGUGCCAAUAUC	0	AAGGAGAAAACACAUGGGGAUGUUGGAACGGUUCAAUCAAAUCAAAUCUCCCAAGUAAAGGGUUUUGGGUCCUUUAAUCUGAUUGAGCCGUGCCAAUAUCAUCCUUUGCUUUACUAUGCC	3'	120	-41.2	41.6667	0.824
Jr6S	miR168a-5p	UCGCUUGGUGCAGGUCGGGAA	21	aly-miR168a-5p	UCGCUUGGUGCAGGUCGGGAA	0	AGUUACCGGCGGUCUCUAAUUCGCUUGGUGCAGGUCGGGAACUGCUUCGCUUGCCCUUUAUAUGCAAACAUAUAUCGGAAUACCAUUGUUUCUGCGCUUAGUAGCGUAUUGAGAUUGGUUGGUUAUGGUUGUGGAGGGAAAUGGGCGAAUUGGAUCCCGCCUUGCAUCAACUGAAUCGGAGACCGCGGUGAAGCAG	5'	196	-86.7	49.4898	0.893814
Jr6S	miR168a-3p	CCCGCCUUGCAUCAACUGAAU	21	aly-miR168a-3p	CCCGCCUUGCAUCAACUGAAU	0	AGUUACCGGCGGUCUCUAAUUCGCUUGGUGCAGGUCGGGAACUGCUUCGCUUGCCCUUUAUAUGCAAACAUAUAUCGGAAUACCAUUGUUUCUGCGCUUAGUAGCGUAUUGAGAUUGGUUGGUUAUGGUUGUGGAGGGAAAUGGGCGAAUUGGAUCCCGCCUUGCAUCAACUGAAUCGGAGACCGCGGUGAAGCAG	3'	196	-86.7	49.4898	0.893814
Jr7D	miR390a-3p	CGCUAUCUAUCCUGAGUUUCA	21	ath-miR390a-3p	CGCUAUCCAUCCUGAGUUUCA	1	ACAGUACAGGAGAAUCCGUAAAGCUCAGGAGGGAUAGCGCCAUGAAUUACUGUAAUCAUGAUCAUCAUGUUUGUGUGAUUACUGGCGCUAUCUAUCCUGAGUUUCAUGGGUUCUUCUUACUUUCUC	3'	126	-64.6	42.0635	1.21887
Jr7D	miR390a-5p	AAGCUCAGGAGGGAUAGCGCC	21	ath-miR390a-5p	AAGCUCAGGAGGGAUAGCGCC	0	ACAGUACAGGAGAAUCCGUAAAGCUCAGGAGGGAUAGCGCCAUGAAUUACUGUAAUCAUGAUCAUCAUGUUUGUGUGAUUACUGGCGCUAUCUAUCCUGAGUUUCAUGGGUUCUUCUUACUUUCUC	5'	126	-64.6	42.0635	1.21887
Jr7D	miR398c-3p	UGUGUUCUCAGGUCGCCCCUG	21	ptc-miR398c-3p	UGUGUUCUCAGGUCGCCCCUG	0	AAAGGUGGAUGAGCCUUACAGGGGCAACAUGAGAUCACAUGUGGGCAUUCUUAUUAUUCACGUGACACCCUUUCUACUCGUGUUCAUGUGUCCUAUAGGCUUUAAAUGUGUUCUCAGGUCGCCCCUGCAGGACUUUCCUCCACCGCA	3'	147	-57.4	48.2993	0.808451
Jr7S	miR398c-3p	UAUGUUCUCAGGUCGCCCCUG	21	ptc-miR398c-3p	UGUGUUCUCAGGUCGCCCCUG	1	AAAGGUGGAGUCGUCCUACAGAGACGACCUGAGAUCACAUGUGGGCAUUCUUAUGUUUGUUAAAAUAUGUUCUCAGGUCGCCCCUGCAGGACCUUCCUCCACCACC	3'	106	-46.5	50	0.877358
Jr8D	miR162b-3p	UCGAUAAACCUCUGCAUCCAG	21	ath-miR162b-3p	UCGAUAAACCUCUGCAUCCAG	0	AGUGUCGGGCUGAAGUCACUGGAGGCAGCGGUUCAUCGACCUCUUCCUGAGAAUUUGUUGUGACAUUAACACAAAACAUGAAUCGGUCGAUAAACCUCUGCAUCCAGCGCUCACCCUCUCUCUCAUU	3'	127	-44.2	48.8189	0.712903
Jr8D	miR157a-3p	GCUCUCUACGCUUCUGUCAUC	21	ath-miR157a-3p	GCUCUCUAGCCUUCUGUCAUC	2	GGAGGCACUGGUGAUGUUGUUGACAGAAGAUAGAGAGCACAGAUGAUGGUAUGCAUGGAUCAGUUUGCAUCUCACUCCUUUGUGCUCUCUACGCUUCUGUCAUCACCUUCAGCCCCUCAUCCCC	3'	124	-55.2	50	0.890323
Jr8D	miR166e-5p	GGAAUGUAGUCUGGCUCGAGG	21	csi-miR166e-5p	GGAAUGUUGUCUGGCUCGAGG	1	AUCGGAAAGGGAAGGUGUGGGGAAUGUAGUCUGGCUCGAGGUCACUAAUAAACUGAUAAACACGAUGAGUUUAAUUGGCAGAGUCGUUUCUCGGACCAGGCUUCAUUCCCCUCACUACCUUCUCUUUUAUA	5'	131	-56.1	45.0382	0.950847
Jr8D	miR166a	UCGGACCAGGCUUCAUUCCCCU	22	csi-miR166a	UCGGACCAGGCUUCAUUCCCCC	1	GAUCGGAAAGGGAAGGUGUGGGGAAUGUAGUCUGGCUCGAGGUCACUAAUAAACUGAUAAACACGAUGAGUUUAAUUGGCAGAGUCGUUUCUCGGACCAGGCUUCAUUCCCCUCACUACCUUCUCUUUUAUAA	3'	133	-56.1	45.1128	0.935
Jr8S	miR162b-3p	UCGAUAAACCUCUGCAUCCAG	21	ath-miR162b-3p	UCGAUAAACCUCUGCAUCCAG	0	AUGGUGGGAGUGAAGUCACUGGAGGCAGCGGUUCAUCGACCUCUUCUUGGGGAUUUUUUGUGACACUGCACAAAACAUGAAUCGGUCGAUAAACCUCUGCAUCCAGCGCUCAUCCUCUAUCUCUCU	3'	126	-47.1	49.2063	0.759677
Jr8S	miR162a-5p	UGGAGGCAGCGGUUCAUCGACC	22	ath-miR162a-5p	UGGAGGCAGCGGUUCAUCGAUC	1	UAUGGUGGGAGUGAAGUCACUGGAGGCAGCGGUUCAUCGACCUCUUCUUGGGGAUUUUUUGUGACACUGCACAAAACAUGAAUCGGUCGAUAAACCUCUGCAUCCAGCGCUCAUCCUCUAUCUC	5'	124	-47.1	49.1935	0.772131
Jr8S	miR157a-3p	GCUCUCUAUGCUUCUGUCAUC	21	ath-miR157a-3p	GCUCUCUAGCCUUCUGUCAUC	2	GAGGCAAGUUGUGAUGUUGUUGACAGAAGAUAGAGAGCACAGAUGAUGAUAUGCGCAAUAUGCAUGGUUUUUGCAUCUCACUCCUUUGUGCUCUCUAUGCUUCUGUCAUCACCUUAAUUCAGCCCCUCAU	3'	130	-52.1	43.0769	0.930357
Jr8S	miR156f-3p	GCUCACUUCUCUUUCUGUCAGC	22	osa-miR156f-3p	GCUCACUUCUCUUUCUGUCAGC	0	UGGAAGAGAGUCUAAGAAACUGACAGAAGAGAGUGAGCACACGCUUCCAGCAAUCGUAUGAGGGCAUACCUUUGCGAGUGCGUGCUCACUUCUCUUUCUGUCAGCUUCCCAUUUUAACCGUGUCU	3'	125	-53.5	48	0.891667
Jr8S	miR156b	UGACAGAAGAGAGUGAGCACA	21	hvu-miR156b	UGACAGAAGAGAGUGAGCACA	0	UGGAAGAGAGUCUAAGAAACUGACAGAAGAGAGUGAGCACACGCUUCCAGCAAUCGUAUGAGGGCAUACCUUUGCGAGUGCGUGCUCACUUCUCUUUCUGUCAGCUUCCCAUUUUAACCGU	5'	121	-53.5	47.9339	0.922414

## Sheet: Tabls_4_SuppInfo
Table S4. Characteristics of mature miRNAs and pre-miRNAs identified in J. microcrpa
Chr	J. microcarpa miRNA ID	J. microcarpa miRNA Sequence	J. microcarpa miRNA Length	Conserved miRNA ID	Conserved miRNA Sequence	Conserved miRNA Mismatch	Pre-miRNA Sequence	Hairpin Location	Pre-miRNA Length	Pre-miRNA MFE	Pre-miRNA GC%	Pre-miRNA MFEI
Jm1D	miR403a-3p	UUAGAUUCACGCACAAACUCG	21	aly-miR403a-3p	UUAGAUUCACGCACAAACUCG	0	UGAUGAUGGGAUAUAUCCCAAGUUUGUGCGUGAAUCGGACCCUAUAGGAACCGUCGAUGUUUUUUAAUCGUCCGUAUCCGACGGUGUUAGAUUCACGCACAAACUCGGGAUCUAUCUCCUCCGUAGC	3'	127	-57.4	47.2441	0.956667
Jm1D	miR403-5p	AGUUUGUGCGUGAAUCUAACA	21	sly-miR403-5p	CGUUUGUGCGUGAAUCUAACA	1	UACGGAGGAGAUAGAUCCCGAGUUUGUGCGUGAAUCUAACACCGUCGGAUACGGACGAUUAAAAAACAUCGACGGUUCCUAUAGGGUCCGAUUCACGCACAAACUUGGGAUAUAUCCCAUCAUCAAA	5'	127	-59	45.6693	1.01724
Jm1D	miR166g-5p	GGAAUGCUGUCUGGUUCGAGA	21	zma-miR166g-5p	GGAAUGUUGUCUGGUUGGAGA	2	UCUCUCUCCAUGAGUUGAGGGGAAUGCUGUCUGGUUCGAGACCAUGUGAAGCACAGAUAAUCAUUCAUUCAAAUGAUCUCGGACCAGGCUUCAUUCCCCCCAACUCUCCAAUAGCUAGA	5'	119	-52.7	47.0588	0.941071
Jm1D	miR166a	UCGGACCAGGCUUCAUUCCCCC	22	csi-miR166a	UCGGACCAGGCUUCAUUCCCCC	0	CUCUCUCUCCAUGAGUUGAGGGGAAUGCUGUCUGGUUCGAGACCAUGUGAAGCACAGAUAAUCAUUCAUUCAAAUGAUCUCGGACCAGGCUUCAUUCCCCCCAACUCUCCAAUAGCUAGAG	3'	121	-55.1	47.9339	0.95
Jm1D	miR167g-3p	AGAUCAUGCGGUAGUUUCACC	21	ptc-miR167g-3p	AGAUCAUGUGGCAGUUUCACC	2	UCACGUGCUCCACCAUCAGUUGAAGCUGCCAGCAUGAUCUUAACCUUUCUCCUUUGCUGAGGAACGAUCAGAUCAUGCGGUAGUUUCACCUGUUGUUGGUCGCACCAGAA	3'	110	-47.5	49.0909	0.87963
Jm1D	miR167b	UGAAGCUGCCAGCAUGAUCUU	21	csi-miR167b	UGAAGCUGCCAGCAUGAUCUU	0	UCACGUGCUCCACCAUCAGUUGAAGCUGCCAGCAUGAUCUUAACCUUUCUCCUUUGCUGAGGAACGAUCAGAUCAUGCGGUAGUUUCACCUGUUGUUGGUCGCACCAGAA	5'	110	-47.5	49.0909	0.87963
Jm1D	miR160b	UGCCUGGCUCCCUGUAUGCCA	21	ath-miR160b	UGCCUGGCUCCCUGUAUGCCA	0	CAUACAAACAUGCAUAUAUGUGCCUGGCUCCCUGUAUGCCAUUUGCAGAGCUCACCGGACAAUCGAUGGCCUCCGUGGAUGGCGUAUGAGGAGCCAUGCAUAUUCCAUGUAUAUACAUGAAA	5'	122	-53.6	47.541	0.924138
Jm1D	miR160a-3p	GCGUAUGAGGAGCCAUGCAUA	21	aly-miR160a-3p	GCGUAUGAGGAGCCAUGCAUA	0	CAUACAAACAUGCAUAUAUGUGCCUGGCUCCCUGUAUGCCAUUUGCAGAGCUCACCGGACAAUCGAUGGCCUCCGUGGAUGGCGUAUGAGGAGCCAUGCAUAUUCCAUGUAUAUACAUGAAA	3'	122	-53.6	47.541	0.924138
Jm1D	miR393a-5p	UCCAAAGGGAUCGCAUUGAUCC	22	ath-miR393a-5p	UCCAAAGGGAUCGCAUUGAUCC	0	UGCAAGUACUAGAGGAGGCAUCCAAAGGGAUCGCAUUGAUCCCAAGCUUGCGGUAAUGAUCUCGCAGAAUUUUGGAUCAUGCUAUCCUUUGGAUUCCUCCUUUGGUAGCUU	5'	111	-51.9	45.9459	1.01765
Jm1S	miR167g-3p	AGAUCAUGGGGCAGUUUCACC	21	ptc-miR167g-3p	AGAUCAUGUGGCAGUUUCACC	1	UCAUGUGCACCCCCAUCAGUUGAAGCUGCCAGCAUGAUCUUAAACUUUCUCCUUCGCUGAGGAAAGAUCAGAUCAUGGGGCAGUUUCACCUGUUGUUGGUCGCACCAGUA	3'	110	-46	49.0909	0.851852
Jm1S	miR167b	UGAAGCUGCCAGCAUGAUCUU	21	csi-miR167b	UGAAGCUGCCAGCAUGAUCUU	0	UCAUGUGCACCCCCAUCAGUUGAAGCUGCCAGCAUGAUCUUAAACUUUCUCCUUCGCUGAGGAAAGAUCAGAUCAUGGGGCAGUUUCACCUGUUGUUGGUCGCACCAGUA	5'	110	-46	49.0909	0.851852
Jm1S	miR827	UUAGAUGACCAUCAACAAACA	21	ath-miR827	UUAGAUGACCAUCAACAAACU	1	CGCAAUAUAUCAUGGAUGUGUUCGUUGAUGGGCAUCUAACCAUUAUGUCAUAUGUUCAUGCCAAACAUUAAGAUAUCGAUUAGAUGACCAUCAACAAACAUAUCCAUGGCUGCACAACAA	3'	120	-45	37.5	1
Jm1S	miR164d	UGGAGAAGCAGGGCACAUGCU	21	rco-miR164d	UGGAGAAGCAGGGCACAUGCU	0	GGGGAGAGGUUGAGCCAUGCUGGAGAAGCAGGGCACAUGCUAGAUAAUAUCAGAUCCAAGAGCUGAGCAUUUCGCAUGUGCUCUUGCUCCCCAGCUUGGAUCCUCUUUCUUGCAA	5'	115	-53.7	51.3043	0.910169
Jm1S	miR160b	UGCCUGGCUCCCUGUAUGCCA	21	ath-miR160b	UGCCUGGCUCCCUGUAUGCCA	0	AUCAUGCAUACACAUAUAUGUGCCUGGCUCCCUGUAUGCCAUUUGCAGAGCCCACCGGAGCAUCGAUGGCCUCCGUGGAUGGCGUAUGAGGAGCCAUGCAUAUUCCAUGUAUUAUACAUAUA	5'	122	-54.4	48.3607	0.922034
Jm1S	miR160a-3p	GCGUAUGAGGAGCCAUGCAUA	21	aly-miR160a-3p	GCGUAUGAGGAGCCAUGCAUA	0	AUCAUGCAUACACAUAUAUGUGCCUGGCUCCCUGUAUGCCAUUUGCAGAGCCCACCGGAGCAUCGAUGGCCUCCGUGGAUGGCGUAUGAGGAGCCAUGCAUAUUCCAUGUAUUAUACAUAUA	3'	122	-54.4	48.3607	0.922034
Jm1S	miR393a-5p	UCCAAAGGGAUCGCAUUGAUCC	22	ath-miR393a-5p	UCCAAAGGGAUCGCAUUGAUCC	0	UACGGCAACUAGAGGAGGAAUCCAAAGGGAUCGCAUUGAUCCCAAGCUCGCGCACUCUCACAACUUCGGAUCAUGCUAUCCCUUUGGAUUCCUCCUUUGGUAGCUUUUAA	5'	110	-60	48.1818	1.13208
Jm1S	miR393b-3p	AUCAUGCUAUCCCUUUGGAUU	21	ptc-miR393b-3p	AUCAUGCUAUCCCUUUGGAUU	0	UACGGCAACUAGAGGAGGAAUCCAAAGGGAUCGCAUUGAUCCCAAGCUCGCGCACUCUCACAACUUCGGAUCAUGCUAUCCCUUUGGAUUCCUCCUUUGGUAGCUUUUAA	3'	110	-60	48.1818	1.13208
Jm2D	miR157c-3p	GCUCUCUCUUCUUCUGUCACC	21	aly-miR157c-3p	GCUCUCUAUACUUCUGUCACC	2	AUGGUUUUAAUUAUUUGUGUUGACAGAAGAUAGAGAGCACAACUGAACAAACCCAACAAAGGCUUUGUGUUUGAGCUGUUUGUGCUCUCUCUUCUUCUGUCACCAUAAUUUUCUGCUGUUUCGA	3'	124	-42.7	37.9032	0.908511
Jm2D	miR171d-3p	UGAUUGAGCCAUGCCAACAUC	21	osa-miR171d-3p	UGAUUGAGCCGUGCCAAUAUC	2	ACAUUAACAUAUAUAUAUGAUAUUGGCACGGCUCAAUCAAACUAAAGGGCCCAACCAUUGAGAACUUUGAUUUGAUUGAGCCAUGCCAACAUCAUGAUCAACCGUUCCUUGUA	3'	113	-37.8	38.0531	0.87907
Jm2D	miR477g-5p	UCCCUCAAAGGCUUCCAGCAU	21	ppt-miR477g-5p	UCCCUCAAAGGCUUCCAACAA	2	AAAUGUAGAAGUUUUCAACAUCCCUCAAAGGCUUCCAGCAUUCAACAUGCUAAGAUCAACUUCAAGCACGAGAGAGUGCUGGAACGCCUUAAGGGAACUUGAAGACUUACUCCA	5'	114	-46.9	42.9825	0.957143
Jm2D	miR477g-5p	UCCCUCAAAGGCUUCCAGCAU	21	ppt-miR477g-5p	UCCCUCAAAGGCUUCCAACAA	2	AAAUGGAGAAGUUUUCAACAUCCCUCAAAGGCUUCCAGCAUUCAACAUGCUAUGAUCAACUUCAAGCUCGAGAGAGUGCUGGAACGCCUUAAGGGAACUUGAAGACUUACUCCA	5'	114	-55.2	43.8596	1.104
Jm2D	miR482-3p	UCUUCCCAAAGCCGCCCAUUCC	22	pvu-miR482-3p	UCUUCCCAAUUCCGCCCAUUCC	2	GAGCUACUGGAAGUUGUAGGAAUGGGCUGUUUGGGAUGAAUGAAAGUGGAGGUAAAUCUUUGGAUUUACAGUGUUCAAUUCUUCCCAAAGCCGCCCAUUCCGAUGAUUUCCGGCAGUUCCU	3'	121	-58.8	45.4545	1.06909
Jm2D	miR157a-3p	GCUCUCUAUUCUUCUGUCAUC	21	ath-miR157a-3p	GCUCUCUAGCCUUCUGUCAUC	2	CUACCGGUGAUCGAUGUUGUUGACAGAAGAUAGAGAGCACAGAUGAUGAAAUGCAUAAUAUUAAUGGAUCGAUCUGCAGCAUCUCACUCCUUUGUGCUCUCUAUUCUUCUGUCAUCACUCUCAGACCCUCAUUUCA	3'	136	-46	41.9118	0.807018
Jm2D	miR399c-3p	UGCCAAGGGAGAGUUGCCCUG	21	ath-miR399c-3p	UGCCAAAGGAGAGUUGCCCUG	1	AUAUAAGCAAACCAGUUGUAGGGCGCCUCUUCCUUCGCAAGUGCGGCCUGAUUGAGCUAUAUAUAUAUAUAUAUAUAUAUAUAUAUAUAUAUAUUAUAUAUAGCUCUCAUUACAUCAUGACUUGCCAAGGGAGAGUUGCCCUGUGACUGCUUUAGCUUAACAG	3'	163	-75.4	36.1963	1.27797
Jm2D	miR393a-5p	UCCAAAGGGAUCGCAUUGAUCU	22	ath-miR393a-5p	UCCAAAGGGAUCGCAUUGAUCC	1	UCUUAGUGCAGGUGGAAAUUUCCAAAGGGAUCGCAUUGAUCUGAUGUCCAUCGAUGCCCAAAUGAGUCCGCGGCUGCUUUGUUUCCGUUCAUUUAGCUCAAUCAUUGGAUCAUGCGAUCCCUUAGGAAGUUUCCAUCCGUAGCUAGCAG	5'	149	-66.2	46.9799	0.945714
Jm2D	miR171d-3p	UGAUUGAGCCGUGCCAAUAUC	21	osa-miR171d-3p	UGAUUGAGCCGUGCCAAUAUC	0	AACGGAUCCGUUUAACGGGAUAUUGGUCCGGUUCAAUAAGAAAGCCGUGCUCAAAAUGUUUCGGGCGCUGCUUUUUGAUUGAGCCGUGCCAAUAUCACGUUCCGCUGCUCCCAAGU	3'	116	-51.6	49.1379	0.905263
Jm2D	miR156f-3p	GCUUACUCUCUAUCUGUCACC	21	ath-miR156f-3p	GCUCACUCUCUAUCCGUCACC	2	UCGGGGUUUGUAUGAGAAGGUGACAGAAGAGAGUGAGCACACAAGGUGUUUUUUGUGCAUGGAUCUCCCAGCAUGAAGCUCUGCGUGCUUACUCUCUAUCUGUCACCCACCGUCCUCCCCCUCUCCC	3'	127	-58.8	52.7559	0.877612
Jm2D	miR156b	UGACAGAAGAGAGUGAGCACA	21	hvu-miR156b	UGACAGAAGAGAGUGAGCACA	0	UCGGGGUUUGUAUGAGAAGGUGACAGAAGAGAGUGAGCACACAAGGUGUUUUUUGUGCAUGGAUCUCCCAGCAUGAAGCUCUGCGUGCUUACUCUCUAUCUGUCACCCACCGUCCUCCCCCUCUCCC	5'	127	-58.8	52.7559	0.877612
Jm2D	miR156f-3p	GCUUACUCUCUAUCUGUCACC	21	ath-miR156f-3p	GCUCACUCUCUAUCCGUCACC	2	AAGGGGUUUGUAUGAGAAGGUGACAGAAGAGAGGGAGCACACAAGCUGUUUUUCGUUCAUGGACCUCCACGCAUGAAGCUCUGCGUGCUUACUCUCUAUCUGUCACCCACCGUCCUCCCCCUCUCCC	3'	127	-52.3	53.5433	0.769118
Jm2D	miR156a	UGACAGAAGAGAGGGAGCACA	21	bdi-miR156a	UGACAGAAGAGAGAGAGCACA	1	AAGGGGUUUGUAUGAGAAGGUGACAGAAGAGAGGGAGCACACAAGCUGUUUUUCGUUCAUGGACCUCCACGCAUGAAGCUCUGCGUGCUUACUCUCUAUCUGUCACCCACCGUCCUCCCCCUCUCCC	5'	127	-52.3	53.5433	0.769118
Jm2D	miR396b	UUCCACAGCUUUCUUGAACUU	21	nta-miR396b	UUCCACAGCUUUCUUGAACUU	0	AAGUGAUCCUGGUCAUGCUUUUCCACAGCUUUCUUGAACUUCUUUUUCUGCUAAUUAAUCUCUAGGAUUAACAGUAGUACCCCUAGAAGCUCAAGAAAGCUGUGGGAGAACAUGGCUAUUCAGGAUUUU	5'	129	-60.3	39.5349	1.18235
Jm2D	miR396a-3p	GUUCAAUAAAGCUGUGGGAAG	21	aly-miR396a-3p	GUUCAAUAAAGCUGUGGGAAG	0	AGAUGACCCUUUUUGUAUUCUUCCACAGCUUUCUUGAACUGCAUAUAUGAGUGAUCUCUUUGCAUGCAGAGAUAAUGUUUUUCUUCUUGUUUGCGGUUCAAUAAAGCUGUGGGAAGAUACAGACAGUGUCAAGAAA	3'	136	-55.9	37.5	1.09608
Jm2D	miR396e-3p	UUCAAGAAAGCUGUGGAAGA	20	ptc-miR396e-3p	CUCAAGAAAGCUGUGGGAGA	2	UUCUUGACACUGUCUGUAUCUUCCCACAGCUUUAUUGAACCGCAAACAAGAAGAAAAACAUUAUCUCUGCAUGCAAAGAGAUCACUCAUAUAUGCAGUUCAAGAAAGCUGUGGAAGAAUACAAAAAGGGUCAUCUAU	3'	137	-42.2	37.2263	0.827451
Jm2D	miR396a	UUCCACAGCUUUCUUGAACUG	21	ptc-miR396a	UUCCACAGCUUUCUUGAACUG	0	AGAUGACCCUUUUUGUAUUCUUCCACAGCUUUCUUGAACUGCAUAUAUGAGUGAUCUCUUUGCAUGCAGAGAUAAUGUUUUUCUUCUUGUUUGCGGUUCAAUAAAGCUGUGGGAAGAUACAGACAGUGUCAA	5'	132	-55.9	37.8788	1.118
Jm2D	miR166a	UCGGACCAGGCUUCAUUCCCCU	22	csi-miR166a	UCGGACCAGGCUUCAUUCCCCC	1	GUGAUUUAUGAAAAGUUGAGGGGAAUGUUGUCUGGUUCGAGACCAUUCAUGCAAAGCUCAAGCUAUCAUCUGAAUGAUUUCGGACCAGGCUUCAUUCCCCUCAACACGAAUAACUUCUAUC	3'	121	-55	42.1488	1.07843
Jm2D	miR166g-5p	GGAAUGUUGUCUGGUUCGAGA	21	zma-miR166g-5p	GGAAUGUUGUCUGGUUGGAGA	1	UGAUUUAUGAAAAGUUGAGGGGAAUGUUGUCUGGUUCGAGACCAUUCAUGCAAAGCUCAAGCUAUCAUCUGAAUGAUUUCGGACCAGGCUUCAUUCCCCUCAACACGAAUAACUUCUAU	5'	119	-55	41.1765	1.12245
Jm2D	miR166a	UCGGACCAGGCUUCAUUCCCCU	22	csi-miR166a	UCGGACCAGGCUUCAUUCCCCC	1	CUGAUUUAUGAAAAGUUGAGGGGAAUGUUGUCUGGUUCGAGACCAUUCAUGCAAAGCUUAAGCUAUCAUCUGAAUGAUUUCGGACCAGGCUUCAUUCCCCUCAACACGAAUAACUUCUGUC	3'	121	-55	42.1488	1.07843
Jm2D	miR166g-5p	GGAAUGUUGUCUGGUUCGAGA	21	zma-miR166g-5p	GGAAUGUUGUCUGGUUGGAGA	1	UGAUUUAUGAAAAGUUGAGGGGAAUGUUGUCUGGUUCGAGACCAUUCAUGCAAAGCUUAAGCUAUCAUCUGAAUGAUUUCGGACCAGGCUUCAUUCCCCUCAACACGAAUAACUUCUGU	5'	119	-55	41.1765	1.12245
Jm2S	miR156a	UGACAGAAGACAGAGAGCACA	21	bdi-miR156a	UGACAGAAGAGAGAGAGCACA	1	CGUCGGCGUGCCAUUUUUGUUGACAGAAGACAGAGAGCACAACAGAACAUGCCCAAGGAGGAUUGUGUAUGAGCUGUUUGUGCUCUCUUUCUUCUGCCAGCAGAGUUUUGAUCUGGCCAGA	5'	121	-54	48.7603	0.915254
Jm2S	miR171d-3p	UGAUUGAGCCAUGCCAAUAUC	21	osa-miR171d-3p	UGAUUGAGCCGUGCCAAUAUC	1	UUAAUUAUAUAUAUAUAUGAUGUUGGCACGGUUCAGUCAGAUCAAAGCUCUCAAAUAUAUGGUAAUUGGGUCCUUCAGUCUGAUUGAGCCAUGCCAAUAUCAUGUUGAUCCUGAUCAGUCU	3'	121	-49	36.3636	1.11364
Jm2S	miR477a	ACUUCCCUCGAAGGCUUCCAG	21	csi-miR477a	ACCUCCCUCGAAGGCUUCCAA	2	AAGUUUUGGGGAAGUCUCCAACUUCCCUCGAAGGCUUCCAGUAUUCUAUGCUAAUAUCAACUUGGGAGUAUGGAGUGCUGGAACGUUUUGAGGGACCUUGGAGGCUUACUCCUGUUGGCU	5'	120	-62.3	47.5	1.09298
Jm2S	miR482-3p	UCUUCCCAAAGCCGCCCAUUCC	22	pvu-miR482-3p	UCUUCCCAAUUCCGCCCAUUCC	2	GAGCUACUGGAAGUUGUGGGAAUGGGCUGUUUGGGAUGAAAGAAAGUGGAAGAAAGUUCUGAUCUUUGCGGAGUUGAUUCUUCCCAAAGCCGCCCAUUCCAAUGAUUUCCGGCGGUUCCU	3'	120	-51.4	48.3333	0.886207
Jm2S	miR399c-3p	UGCCAAAGGAGAGUUGCCCUG	21	ath-miR399c-3p	UGCCAAAGGAGAGUUGCCCUG	0	CAAUAAGCGAACCGGUUAUAGGGCGCCUCUCCCUUAGCAGGCUGGGAGGGUAAUAUGAUUAAUGUAUACAAUUACCAAGAUUUUAAUCCCUAUGACUUGCCAAAGGAGAGUUGCCCUGUGACUGCUUUAGCUUAAACU	3'	138	-52.7	43.4783	0.878333
Jm2S	miR171d-3p	UGAUUGAGCCGUGCCAAUAUC	21	osa-miR171d-3p	UGAUUGAGCCGUGCCAAUAUC	0	UAUGGAUCAGUUUAACGGGAUAUUGGUCCGGUUCAAUAAGAAAUCCGUGCUCAAAAUGUUUCGGGCCCUGCUUUUUGAUUGAGCCGUGCCAAUAUCACGUUCCACUUCUCCCAAGU	3'	116	-41.1	44.8276	0.790385
Jm2S	miR396b	UUCCACAGCUUUCUUGAACUU	21	nta-miR396b	UUCCACAGCUUUCUUGAACUU	0	UGGAAGUUCUGGUCAUGCUGUUCCACAGCUUUCUUGAACUUCUUGAUCUGCUUAAUCUAUAUAUGAGAUUAACACCCUGGAGGAAGCUCAAGAAAGCUGUGGGAUAACAUGGCAUUUCAGGAUUUU	5'	126	-55.9	40.4762	1.09608
Jm2S	miR396b-3p	GCUCAAGAAAGCUGUGGGAUA	21	aly-miR396b-3p	GCUCAAGAAAGCUGUGGGAAA	1	UGGAAGUUCUGGUCAUGCUGUUCCACAGCUUUCUUGAACUUCUUGAUCUGCUUAAUCUAUAUAUGAGAUUAACACCCUGGAGGAAGCUCAAGAAAGCUGUGGGAUAACAUGGCAUUUCAGGAUUUU	3'	126	-55.9	40.4762	1.09608
Jm2S	miR166a	UCGGACCAGGCUUCAUUCCCCU	22	csi-miR166a	UCGGACCAGGCUUCAUUCCCCC	1	CCAAAAUAUGAAAAGUUGAGGGGAAUGUUGUCUGGUUCGAGAUCAUUCGAGCUCAAGUUAAGCUACCAUCUGAAUGAUUUCGGACCAGGCUUCAUUCCCCUCAACAAAAUGAACUUUCACC	3'	121	-58.3	42.1488	1.14314
Jm2S	miR166g-5p	GGAAUGUUGUCUGGUUCGAGA	21	zma-miR166g-5p	GGAAUGUUGUCUGGUUGGAGA	1	CAAAAUAUGAAAAGUUGAGGGGAAUGUUGUCUGGUUCGAGAUCAUUCGAGCUCAAGUUAAGCUACCAUCUGAAUGAUUUCGGACCAGGCUUCAUUCCCCUCAACAAAAUGAACUUUCAC	5'	119	-58.3	41.1765	1.1898
Jm3D	miR394a	UUGGCAUUCUGUCCACCUCC	20	ath-miR394a	UUGGCAUUCUGUCCACCUCC	0	GGCCUUGUUGCAGAGCCAAUUUGGCAUUCUGUCCACCUCCAUGAAAUGUUCUUGUUAGUUAACUAGUUUGAUUUUCAGCUUUUGGAGGCGGCCAGCAUGUCAAAUUGGUUCUGUAAAUUUUUCUC	5'	125	-50.4	41.6	0.969231
Jm3D	miR398a-3p	UGUGUUCUCAGGUCACCCCUU	21	ath-miR398a-3p	UGUGUUCUCAGGUCACCCCUU	0	AUAACAGAGUACACCCCAGAGGAGUGAUAUCUGAGAACACAAGGAAGGGUUUUGAUGCUAUAAAGGAUAUGGCUAAUGCACUUUGUGUUCUCAGGUCACCCCUUUGGGGAUUCCUGUUUACAUG	3'	124	-52.2	43.5484	0.966667
Jm3D	miR2275a	UUUGAUUUCCUCCAAUAUCUCA	22	osa-miR2275a	UUUGGUUUCCUCCAAUAUCUCA	1	GGGUGCCAAUGUUGUAUAUGAGAAUUGUAGGAAACCAAACGAGGAGAUCAUUGGCAUGCAUAUAUAUAUAUAUAUAUAUAUAUAUAUGCCUUGGUGCAUUCCGUUUGAUUUCCUCCAAUAUCUCAUCUACGACUUCAUGCACAUG	3'	145	-58	35.8621	1.11538
Jm3D	miR482c	UCUUUCCUAGUCCUCCCAUUCC	22	pab-miR482c	UCUUUCCUACUCCUCCCAUUCC	1	GAGUUUAGGAAUUUCUUCGGAAUGGGAUGGCAGGAAAGAAAAUAAAUCUGUUCGUCAGAAACAUAUUUUUUCUUUCCUAGUCCUCCCAUUCCAUUGGUUUCCUGCUAUUCCU	3'	112	-43.5	38.3929	1.01163
Jm3S	miR171h	AUGAGCCGAACCAAUAUCACU	21	osa-miR171h	GUGAGCCGAACCAAUAUCACU	1	CUGGGGAAGUAGACUAGGCGUGGUGUUGGUUUGGCUCAUCUCAGCUCGUCUACUACCUUCACUUCCAAUCCUCUGAGAUGAUGAGCCGAACCAAUAUCACUCUGGUAUGCUUCUUUGCACU	3'	121	-54.3	48.7603	0.920339
Jm3S	miR319b	UUGGACUGAAGGGAGCUCCCU	21	ath-miR319b	UUGGACUGAAGGGAGCUCCCU	0	AGUUUCAGGUUAUGGGAGAAGGAGCUCUCUUCAGUCCAGUCCGAGGCAGUUCGAGGGGCUGAUACUCAGCUGCUGACUCGUUGGUUCAUAAACUCAUCAAAAUGUAUAAGGAAGGUGUGUUUUUGAUUCAACGAUGCAGGAGCUGUGUUCACUUGCAGCUGUCACGUCUUGGACUGAAGGGAGCUCCCUUUAGUUUCAUAACCUUCACC	3'	209	-99.2	47.3684	1.00202
Jm3S	miR319a-5p	GAGCUCUCUUCAGUCCAGUC	20	zma-miR319a-5p	GAGCUCUCUUCAGUCCACUC	1	GUUUCAGGUUAUGGGAGAAGGAGCUCUCUUCAGUCCAGUCCGAGGCAGUUCGAGGGGCUGAUACUCAGCUGCUGACUCGUUGGUUCAUAAACUCAUCAAAAUGUAUAAGGAAGGUGUGUUUUUGAUUCAACGAUGCAGGAGCUGUGUUCACUUGCAGCUGUCACGUCUUGGACUGAAGGGAGCUCCCUUUAGUUUCAUAACCUUCACC	5'	208	-99.2	47.5962	1.00202
Jm3S	miR482a.1	CCUACUCCUCCCAUUCC	17	ptc-miR482a.1	CCUACUCCUCCCAUUCC	0	GAGUUGUGGAAGUUCUUCGGAAUGGGAAGAUAGGAAAGAACCAAAGUGUUGUCAGAAACAUCUUUGUUUUCUUUCCUUCUUUCCUACUCCUCCCAUUCCAUUGGUUUCCUGCUAUUCCU	3'	119	-40.9	41.1765	0.834694
Jm3S	miR482c	UCUUUCCUACUCCUCCCAUUCC	22	pab-miR482c	UCUUUCCUACUCCUCCCAUUCC	0	GAGUUGUGGAAGUUCUUCGGAAUGGGAAGAUAGGAAAGAACCAAAGUGUUGUCAGAAACAUCUUUGUUUUCUUUCCUUCUUUCCUACUCCUCCCAUUCCAUUGGUUUCCUGCUAUUCCU	3'	119	-40.9	41.1765	0.834694
Jm3S	miR396g-5p	UUCCACGGCUUUCUUGAACUU	21	ptc-miR396g-5p	UUCCACGGCUUUCUUGAACUU	0	ACAUAGGUCGUAGCAUGCUCUUCCACGGCUUUCUUGAACUUGGUAUUUUGGUCUCCAUAUAUUGUAAGUGAAACCAAAUCUCAGUACCAAGUUCAAGAAAGCCGUGGGAAAACAUGAAACGAUUUUG	5'	127	-59.6	40.1575	1.16863
Jm3S	miR396g-5p	UCCCACGGCUUUCUUGAACUU	21	ptc-miR396g-5p	UUCCACGGCUUUCUUGAACUU	1	AGCAAAAUCGUUUCAUGUUUUCCCACGGCUUUCUUGAACUUGGUACUGAGAUUUGGUUUCACUUACAAUAUAUGGAGACCAAAAUACCAAGUUCAAGAAAGCCGUGGAAGAGCAUGCUACGACCUAUGUUC	5'	131	-63.5	40.458	1.19811
Jm3S	miR394a	UUGGCAUUCUGUCCACCUCC	20	ath-miR394a	UUGGCAUUCUGUCCACCUCC	0	GGUUUUGUUGCAGAGUUAAUUUGGCAUUCUGUCCACCUCCAUGGCAGGCAUGCAUGCAUAUAUCAUGUUCUUCUUAACAUGAAGUUAAUUUGUUUCGCUGAUAUUGGAGGCGGCCAGCAUGUCGAAUCACCUCUGUAAAUUUCUCUG	5'	147	-49.6	42.1769	0.8
Jm4D	miR170-5p	UAUUGGCCUGGUUCACUCAGA	21	ath-miR170-5p	UAUUGGCCUGGUUCACUCAGA	0	AUGUGAAAUAGUUACUCUGAUAUUGGCCUGGUUCACUCAGACGAAAAAGAUGCAUUUUGUGAAACCUCAUAAGGGUGCUGCUGAUCAUCUUUUUUUUAUUUCUGAUUGAGCCGUGCCAAUAUCUCAGUGCUCUUUCAUUUCUU	5'	143	-52.2	37.7622	0.966667
Jm4D	miR171d-3p	UGAUUGAGCCGUGCCAAUAUC	21	osa-miR171d-3p	UGAUUGAGCCGUGCCAAUAUC	0	AUGUGAAAUAGUUACUCUGAUAUUGGCCUGGUUCACUCAGACGAAAAAGAUGCAUUUUGUGAAACCUCAUAAGGGUGCUGCUGAUCAUCUUUUUUUUAUUUCUGAUUGAGCCGUGCCAAUAUCUCAGUGCUCUUUCAUUUCUU	3'	143	-52.2	37.7622	0.966667
Jm4D	miR167a	UGAAGCUGCCAGCAUGAUCUGA	22	ccl-miR167a	UGAAGCUGCCAGCAUGAUCUGA	0	AAUCGUGCACCACUCACAGUUGAAGCUGCCAGCAUGAUCUGAGCUUUCUUCAGCUGAUGAUCCCUAUCUAUCCUGGAAAGAAUAGAUCAUGUGGCAGUUUCACCUGUUGAUGGAAAGCAUGAGG	5'	124	-56.3	45.9677	0.987719
Jm4D	miR167g-3p	AGAUCAUGUGGCAGUUUCACC	21	ptc-miR167g-3p	AGAUCAUGUGGCAGUUUCACC	0	AAUCGUGCACCACUCACAGUUGAAGCUGCCAGCAUGAUCUGAGCUUUCUUCAGCUGAUGAUCCCUAUCUAUCCUGGAAAGAAUAGAUCAUGUGGCAGUUUCACCUGUUGAUGGAAAGCAUGAGG	3'	124	-56.3	45.9677	0.987719
Jm4D	miR167a	UGAAGCUGCCAGCAUGAUCUAG	22	bna-miR167a	UGAAGCUGCCAGCAUGAUCUAA	1	GAUGUUCGCAAAGGAAAAAGUGAAGCUGCCAGCAUGAUCUAGCUCUGGUUAGAGAUCGAUCGAUAUCAGAUCAGAUGAAACUAACCCUAACUAGGUCAUGCUCUGACAGCCUCACUCCUUCCUAAGUUGGGGACUG	5'	136	-54.5	46.3235	0.865079
Jm4D	miR164b-3p	CACGUGCUCCCCUUCUCCAAC	21	sly-miR164b-3p	CACGUGUUCUCCUUCUCCAAC	2	AUGGUUGGGAAGCUCCUUGCUGGAGAAGCAGGGCACGUGCAAUGCUCUUGGCUCUGAAAUGCCAGUGAACCCUUUGCACGUGCUCCCCUUCUCCAACAUGGGCUCCCCACCCUUGUC	3'	117	-60.4	57.265	0.901493
Jm4D	miR164a	UGGAGAAGCAGGGCACGUGCA	21	ath-miR164a	UGGAGAAGCAGGGCACGUGCA	0	AUGGUUGGGAAGCUCCUUGCUGGAGAAGCAGGGCACGUGCAAUGCUCUUGGCUCUGAAAUGCCAGUGAACCCUUUGCACGUGCUCCCCUUCUCCAACAUGGGCUCCCCACCCUUGUC	5'	117	-60.4	57.265	0.901493
Jm4D	miR408	AUGCACUGCCUCUUCCCUGGC	21	vvi-miR408	AUGCACUGCCUCUUCCCUGGC	0	AGCAAGAGAACAAACAUAGACAGGGAGUGGGCAGAGCAUGGAUGGAACCAUCGACAGGAUUGGAGCCUGUUGUGGCUCUACUCAUGCACUGCCUCUUCCCUGGCUGUGCCUCUCUCCUCUUUUC	3'	124	-60.9	53.2258	0.922727
Jm4D	miR394-3p	AGGUGGGCAUACUGCCAACU	20	sly-miR394-3p	AGGUGGGCAUACUGUCAACA	2	AGGCUUUCUAACAGAGUUUAUUGGCAUUCUGUCCACCUCCCUUGAAUAGAAAACCUCGUCCUCUCUCUCUCUCUCUGGAGGUGGGCAUACUGCCAACUGAGCUCUGUUGGCUUCUCUU	3'	118	-46.8	48.3051	0.821053
Jm4D	miR394a	UUGGCAUUCUGUCCACCUCC	20	ath-miR394a	UUGGCAUUCUGUCCACCUCC	0	AGGCUUUCUAACAGAGUUUAUUGGCAUUCUGUCCACCUCCCUUGAAUAGAAAACCUCGUCCUCUCUCUCUCUCUCUGGAGGUGGGCAUACUGCCAACUGAGCUCUGUUGGCUUCUCUUU	5'	119	-46.8	47.8992	0.821053
Jm4D	miR156b	UGACAGAAGAGAGUGAGCACA	21	hvu-miR156b	UGACAGAAGAGAGUGAGCACA	0	UUUCUCUGGGACAUUGAAAUUGACAGAAGAGAGUGAGCACACAGAGGCACUUGGUAUAAGUCUAUACUAUUGCUUUUGCGUGCUCACUUCUCUUUCUGUCAGAUUCCAGUGCCGGAGAA	5'	119	-64.1	43.6975	1.23269
Jm4D	miR156f-3p	GCUCACUUCUCUUUCUGUCAGA	22	osa-miR156f-3p	GCUCACUUCUCUUUCUGUCAGC	1	UUUCUCUGGGACAUUGAAAUUGACAGAAGAGAGUGAGCACACAGAGGCACUUGGUAUAAGUCUAUACUAUUGCUUUUGCGUGCUCACUUCUCUUUCUGUCAGAUUCCAGUGCCGGAGAAGGCC	3'	123	-65.3	45.5285	1.16607
Jm4S	miR156f-3p	GCUCACUUGUCUUUCUGUCAGA	22	osa-miR156f-3p	GCUCACUUCUCUUUCUGUCAGC	2	UUUCUCUGGGACAUAGAAAUUGACAGAAGAGAGUGAGCACACAGAGGCACAUGGUAUAAGUCUAUACUAUUGCUUUGCGUGCUCACUUGUCUUUCUGUCAGAUUCCAGUGCCGGAGAAGUCC	3'	122	-59.1	45.082	1.07455
Jm4S	miR394a	UUGGCAUUCUGUCCACCUCC	20	ath-miR394a	UUGGCAUUCUGUCCACCUCC	0	AGGGUUUUUAACAGAGUUUAUUGGCAUUCUGUCCACCUCCCUUCAAUAGAAAACCUAGUCCUCUCUCUCUCUCAUGGAGGUGGGCAUACUGCCAACUGAGCUCUGUUGGCUUCUCUUU	5'	118	-46.2	45.7627	0.855556
Jm4S	miR394-3p	AGGUGGGCAUACUGCCAACU	20	sly-miR394-3p	AGGUGGGCAUACUGUCAACA	2	AGGGUUUUUAACAGAGUUUAUUGGCAUUCUGUCCACCUCCCUUCAAUAGAAAACCUAGUCCUCUCUCUCUCUCAUGGAGGUGGGCAUACUGCCAACUGAGCUCUGUUGGCUUCUCUU	3'	117	-46.2	46.1538	0.855556
Jm4S	miR403a-3p	UUAGAUUCACGCACAAACUCG	21	aly-miR403a-3p	UUAGAUUCACGCACAAACUCG	0	ACAAGAAGAGUCAUAUUUCAGGUUUGUGCGUGAAUCUAAUGACGCCGCAUAACAUCUCUCUGUGGAUGGUGUUAGAUUCACGCACAAACUCGUAAUGCGCCUUUUCAUUUCU	3'	112	-44.4	41.9643	0.944681
Jm4S	miR167a	UGAAGCUGCCAGCAUGAUCUAG	22	bna-miR167a	UGAAGCUGCCAGCAUGAUCUAA	1	GAUGUUCGCAAAGGAAAAAGUGAAGCUGCCAGCAUGAUCUAGCUCUGGUUAGAGACAUCAGUAGAGUGCUGAUACUAACCCUAACUAGGUCAUGCUCUGACAGCCUCAUUCCUUCCUCAUUGUGGGCACG	5'	130	-55.8	47.6923	0.9
Jm4S	miR167g-3p	AGAUCAUAUGGCAGUUUCACC	21	ptc-miR167g-3p	AGAUCAUGUGGCAGUUUCACC	1	AAUCGUGCACCACUUGCAGUUGAAGCUGCCAGCAUGAUCUAAGCUUUCUUCAGCAACCUUAACAUUUAUGCUUGAAAGCAUAGAUCAUAUGGCAGUUUCACCUGUUGAUGGAAGCAUGAGAA	3'	122	-55.2	41.8033	1.08235
Jm4S	miR167a	UGAAGCUGCCAGCAUGAUCUAA	22	bna-miR167a	UGAAGCUGCCAGCAUGAUCUAA	0	AAUCGUGCACCACUUGCAGUUGAAGCUGCCAGCAUGAUCUAAGCUUUCUUCAGCAACCUUAACAUUUAUGCUUGAAAGCAUAGAUCAUAUGGCAGUUUCACCUGUUGAUGGAAGCAUGAGAA	5'	122	-55.2	41.8033	1.08235
Jm4S	miR171d-3p	UGAUUGAGCCGUGCCAAUAUC	21	osa-miR171d-3p	UGAUUGAGCCGUGCCAAUAUC	0	CUGUGAAAUAGCUACUUUGAUAUUGGCCUGGUUCACUCAGACGAAAAACAAAGCUAGCAGUCAAUGGCGACUGUACGUGGCUAGCUUUUCUUUUCUUUUCUAAUUUGAUUGAGCCGUGCCAAUAUCUCAGUGCUCUUUCAUUUCUU	3'	146	-53.3	40.411	0.90339
Jm4S	miR170-5p	UAUUGGCCUGGUUCACUCAGA	21	ath-miR170-5p	UAUUGGCCUGGUUCACUCAGA	0	CUGUGAAAUAGCUACUUUGAUAUUGGCCUGGUUCACUCAGACGAAAAACAAAGCUAGCAGUCAAUGGCGACUGUACGUGGCUAGCUUUUCUUUUCUUUUCUAAUUUGAUUGAGCCGUGCCAAUAUCUCAGUGCUCUUUCAUUUCUU	5'	146	-53.3	40.411	0.90339
Jm4S	miR164a	UGGAGAAGCAGGGCACGUGCA	21	ath-miR164a	UGGAGAAGCAGGGCACGUGCA	0	AAUGGGCGGGUAGCUCUUGCUGGAGAAGCAGGGCACGUGCAAGCUUUGGCUCAACUUUCAGAAGUCUAGCUUGGCGAGCUUUGCACGUGCUCCCCUUCUCCAACAUGGGUUUCUCACCCUUUAA	5'	124	-62.1	53.2258	0.940909
Jm4S	miR164b-3p	CACGUGCUCCCCUUCUCCAAC	21	sly-miR164b-3p	CACGUGUUCUCCUUCUCCAAC	2	AAUGGGCGGGUAGCUCUUGCUGGAGAAGCAGGGCACGUGCAAGCUUUGGCUCAACUUUCAGAAGUCUAGCUUGGCGAGCUUUGCACGUGCUCCCCUUCUCCAACAUGGGUUUCUCACCCUUUAA	3'	124	-62.1	53.2258	0.940909
Jm5D	miR399c	UGCCAAAGGAGAAUUGCCCUG	21	osa-miR399c	UGCCAAAGGAGAAUUGCCCUG	0	UGUGGGGUUGCUGAAUAACAGUGCAGUCCUCCUUUGGCAGAGAGAAAUUGCACUUGCAUAAUAUAUAACUUUUCUGUUCUGCCAAAGGAGAAUUGCCCUGCCAUUCACCCGCCUAUUAUA	3'	120	-47.5	43.3333	0.913462
Jm5D	miR160e-3p	GCAUGAGGGGAGUCAUGCAGG	21	ptc-miR160e-3p	GCAUGAGGGGAGUCGAGCAGG	2	CUGCUGUAGAUAUGUAUGCUUGCCUGGCUCCCUGAAUGCCAUCUAAGAAGCUUGUCAAAGAGUGUUGGCAACCUUCCUACUUGGCAUGAGGGGAGUCAUGCAGGCCCAACGGCCUGCAGUAGAC	3'	124	-64.3	52.4194	0.989231
Jm5D	miR167b	UGAACCUGACAGCAUGAUCUU	21	csi-miR167b	UGAAGCUGCCAGCAUGAUCUU	2	AUAAAGGCUGAGGGUAUUGAUGAACCUGACAGCAUGAUCUUCAUACAAUAAGUUACUGUUAAGUUCAUUACUUCUUCAGAAAGAUUGUA	5'	89	-22.5	33.7079	0.75
Jm5D	miR160b	UGCCUGGCUCCCUGUAUGCCA	21	ath-miR160b	UGCCUGGCUCCCUGUAUGCCA	0	GUGAAAAAUUAAAUGGGUUAUGCCUGGCUCCCUGUAUGCCACAAGCAUAAAACCGAUCCGUAUGCUGAUUGUCUAAUGCCGGUGGCGUGCGAGGAGCCAAGCAUACCCUCUCUCUCUCUCU	5'	121	-51.1	49.5868	0.851667
Jm5D	miR160d-3p	GCGUGCGAGGAGCCAAGCAUA	21	osa-miR160d-3p	GCGUGCGAGGAGCCAAGCAUG	1	GUGAAAAAUUAAAUGGGUUAUGCCUGGCUCCCUGUAUGCCACAAGCAUAAAACCGAUCCGUAUGCUGAUUGUCUAAUGCCGGUGGCGUGCGAGGAGCCAAGCAUACCCUCUCUCUCUCUCUCUCU	3'	125	-51.1	49.6	0.824194
Jm5D	miR397a	UCAUUGAGUGCAGCGUUGAUGA	22	bna-miR397a	UCAUUGAGUGCAGCGUUGAUGU	1	GACUCCCAGAUUGAGAAACAUCAUUGAGUGCAGCGUUGAUGAAAGUCCUCUUCUUUUUGUGUUGGACAUUUUCGUUAGCGCUGCACCCAAUCAUGUUUCUAUAGGGGAUAUUGAU	5'	115	-50.9	41.7391	1.06042
Jm5D	miR390a-5p	AAGCUCAGGAGGGAUAGCGCC	21	ath-miR390a-5p	AAGCUCAGGAGGGAUAGCGCC	0	AAAGUAUGGAAGAAUCUAUUAAGCUCAGGAGGGAUAGCGCCAUGGAGUAAUAGCACUGGCUUUUGAUUCUUCUGUUCUGUAGCGCUAUCCAUCCUGAGUUUCACCGGUUCUUCUUGCUC	5'	119	-50.9	44.5378	0.960377
Jm5D	miR390a-3p	CGCUAUCCAUCCUGAGUUUCA	21	ath-miR390a-3p	CGCUAUCCAUCCUGAGUUUCA	0	AAAGUAUGGAAGAAUCUAUUAAGCUCAGGAGGGAUAGCGCCAUGGAGUAAUAGCACUGGCUUUUGAUUCUUCUGUUCUGUAGCGCUAUCCAUCCUGAGUUUCACCGGUUCUUCUUGCUCUCUC	3'	123	-50.9	44.7154	0.925455
Jm5D	miR414	UCAUCAUCAUCAUCAUCAUCA	21	ath-miR414	UCAUCUUCAUCAUCAUCGUCA	2	GCUCUAUUUUGAUUAUUAUGAUAAUAACGAUGAUGAUAUGAUUGCAGGUAUUCAUCAUCAUCAUCAUCAUCAUCUUAAAAAAACAGCCAUAU	3'	92	-19.1	28.2609	0.734615
Jm5S	miR399c	UGCCAAAGGAGAAUUGCCCUG	21	osa-miR399c	UGCCAAAGGAGAAUUGCCCUG	0	UGUGGGGUUGAUGAAUAACAGUGCAGUCCUCCUUUGGCAGAGCCGCAUGACAGAGAGAACAUGCGCAUGGUGCAUUCAUACUUUCUGUUUUGCCAAAGGAGAAUUGCCCUGCCAUUCACCCGCGCAUGUAU	3'	131	-55.3	49.6183	0.850769
Jm5S	miR160b	UGCCUGGCUCCCUGUAUGCCA	21	ath-miR160b	UGCCUGGCUCCCUGUAUGCCA	0	UCACAAGGUGAAAUGGGUUAUGCCUGGCUCCCUGUAUGCCACAAGCAUAAGCUGAUCAGUUUGCUGAUUGAUUAAUGCGGGUGGCGUGCGAGGAGCCAAGCAUACCCUCUGAUCUCUCUC	5'	120	-59	50.8333	0.967213
Jm5S	miR160d-3p	GCGUGCGAGGAGCCAAGCAUA	21	osa-miR160d-3p	GCGUGCGAGGAGCCAAGCAUG	1	UCACAAGGUGAAAUGGGUUAUGCCUGGCUCCCUGUAUGCCACAAGCAUAAGCUGAUCAGUUUGCUGAUUGAUUAAUGCGGGUGGCGUGCGAGGAGCCAAGCAUACCCUCUGAUCUCUCUCUCUC	3'	124	-59	50.8065	0.936508
Jm6D	miR171d-3p	UGAUUGAGCCGUGCCAAUAUC	21	osa-miR171d-3p	UGAUUGAGCCGUGCCAAUAUC	0	AAAGGAGCAAACUCAUGGGAUGUUGGAACGGCUCAAUCAAAUCAAAUCGCCCAAGGGAUUUGGGUCCUUUAAUCUGAUUGAGCCGUGCCAAUAUCAUAAGUUUAUGCUCCGGUCU	3'	115	-52.5	44.3478	1.02941
Jm6D	miR171d-3p	UGAUUGAGCCGUUCCAACAUC	21	osa-miR171d-3p	UGAUUGAGCCGUGCCAAUAUC	2	ACCGGAGCAUAAACUUAUGAUAUUGGCACGGCUCAAUCAGAUUAAAGGACCCAAAUCCCUUGGGCGAUUUGAUUUGAUUGAGCCGUUCCAACAUCCCAUGAGUUUGCUCCUUUUU	3'	115	-57.6	43.4783	1.152
Jm6D	miR482a	UCUUCCCUACUCCGCCCAUGCC	22	pab-miR482a	UCUUCCCUACUCCUCCCAUUCC	2	GGAUAUUCGGAAGGCUUUGGUAUGGGCGGGCGGGGAAGAUAACUUUUAUUAAUUUGUGUCUUCCCUACUCCGCCCAUGCCAUAGGUUUCCGAUUGUUCCU	3'	100	-55	48	1.14583
Jm6S	miR171d-3p	UGAUUGAGCCGUUCCAACAUC	21	osa-miR171d-3p	UGAUUGAGCCGUGCCAAUAUC	2	GGGCAUAGUAAAGCAAAGGAUGAUAUUGGCACGGCUCAAUCAGAUUAAAGGACCCAAAACCCUUAUUUGGGAGAUUUGAUUUGAUUGAGCCGUUCCAACAUCCCCAUGUGUUUUCUCCUUAC	3'	122	-50.9	42.623	0.978846
Jm6S	miR171d-3p	UGAUUGAGCCGUGCCAAUAUC	21	osa-miR171d-3p	UGAUUGAGCCGUGCCAAUAUC	0	AAGGAGAAAACACAUGGGGAUGUUGGAACGGCUCAAUCAAAUCAAAUCUCCCAAAUAAGGGUUUUGGGUCCUUUAAUCUGAUUGAGCCGUGCCAAUAUCAUCCUUUGCUUUACUAUGCC	3'	119	-43.6	42.0168	0.872
Jm6S	miR168a-5p	UCGCUUGGUGCAGGUCGGGAA	21	aly-miR168a-5p	UCGCUUGGUGCAGGUCGGGAA	0	AGUUACCGGCGGUCUCUAAUUCGCUUGGUGCAGGUCGGGAACUGCUUCGCUUGCCCUUUAUGUGCAAACAUAUAUCGGAAUACCAUUGUUUCUGCGCUUGGUAGCGUAUUGAGAUUGGUUGGUUAUGGUUGUUGAGGGAAAUGGGCGAAUUGGAUCCCGCCUUGCAUCAACUGAAUCGGAGACCGCGGUGAAGCAG	5'	196	-86.2	50	0.879592
Jm6S	miR168a-3p	CCCGCCUUGCAUCAACUGAAU	21	aly-miR168a-3p	CCCGCCUUGCAUCAACUGAAU	0	AGUUACCGGCGGUCUCUAAUUCGCUUGGUGCAGGUCGGGAACUGCUUCGCUUGCCCUUUAUGUGCAAACAUAUAUCGGAAUACCAUUGUUUCUGCGCUUGGUAGCGUAUUGAGAUUGGUUGGUUAUGGUUGUUGAGGGAAAUGGGCGAAUUGGAUCCCGCCUUGCAUCAACUGAAUCGGAGACCGCGGUGAAGCAG	3'	196	-86.2	50	0.879592
Jm7D	miR390a-3p	CGCUAUCUAUCCUGAGUUUCA	21	ath-miR390a-3p	CGCUAUCCAUCCUGAGUUUCA	1	ACAGUACAGGAGAAUCCGUAAAGCUCAGGAGGGAUAGCGCCAUGAAUUACUGUGAUCAUGAUCAUCAUGUUUGUGUGAUUACUGGCGCUAUCUAUCCUGAGUUUCAUGGGUUCUUCUUACUUUCUC	3'	126	-65.4	42.8571	1.21111
Jm7D	miR390a-5p	AAGCUCAGGAGGGAUAGCGCC	21	ath-miR390a-5p	AAGCUCAGGAGGGAUAGCGCC	0	ACAGUACAGGAGAAUCCGUAAAGCUCAGGAGGGAUAGCGCCAUGAAUUACUGUGAUCAUGAUCAUCAUGUUUGUGUGAUUACUGGCGCUAUCUAUCCUGAGUUUCAUGGGUUCUUCUUACUUUCUC	5'	126	-65.4	42.8571	1.21111
Jm7D	miR530a	UGCAUUUGCACCUGCACCUU	20	ptc-miR530a	UGCAUUUGCACCUGCACCUU	0	GCCAAUAUGUUGCCUUUAUCUGCAUUUGCACCUGCACCUUUACUUGUCUUUCUCUCUUGCUCUCUCUCCCAACCAGCUUUAAAGCUUUGCCAAAAGUUAUAUAUGGGGAGGUGAACCAAGCAACAGGUGCAGGUUCAGGUGCUGAUGCAGGUGAAUGCCGUCUUGGGUCUU	5'	171	-62.7	46.7836	0.78375
Jm7D	miR398c-3p	UGUGUUCUCAGGUCGCCCCUG	21	ptc-miR398c-3p	UGUGUUCUCAGGUCGCCCCUG	0	AAAGGUGGAUGAGCCUUACAGGGGCAACAUGAGAUCACAUGUGGGCAUUCUUAUUAUUGACAUGACACCCUUUCUACUUGUGUUCAUGUAUCCUAUAGGGGCUAUAAAUGUGUUCUCAGGUCGCCCCUGCAGGACUUUCCUCCACCGCA	3'	149	-60.6	46.9799	0.865714
Jm7S	miR398c-3p	UAUGUUCUCAGGUCGCCCCUG	21	ptc-miR398c-3p	UGUGUUCUCAGGUCGCCCCUG	1	AAAGGUGGAGUCGUCCUACAGAGACGACCUGAGAUCACAUGUGGGCAUUCUCAUGUUUGUUAAAAUAUGUUCUCAGGUCGCCCCUGCAGGACCUUCCUCCACCACC	3'	106	-46.5	50.9434	0.861111
Jm8D	miR156f-3p	GCUCACUCUCUAUCUGUCACC	21	ath-miR156f-3p	GCUCACUCUCUAUCCGUCACC	1	GGGUUCAAGGGUAAGGGAGGUGACAGAAGAGAGUGAGCACACAUGGUAUUUCUUGCAUGCCCGGUUUCAUGCUUGAAGCUCUGCGUGCUCACUCUCUAUCUGUCACCCCACCACUCUCUCUCUCUCU	3'	127	-63.6	51.9685	0.963636
Jm8D	miR156b	UGACAGAAGAGAGUGAGCACA	21	hvu-miR156b	UGACAGAAGAGAGUGAGCACA	0	GGGUUCAAGGGUAAGGGAGGUGACAGAAGAGAGUGAGCACACAUGGUAUUUCUUGCAUGCCCGGUUUCAUGCUUGAAGCUCUGCGUGCUCACUCUCUAUCUGUCACCCCACCACUCUCUCUCUCUCU	5'	127	-63.6	51.9685	0.963636
Jm8D	miR162b-3p	UCGAUAAACCUCUGCAUCCAG	21	ath-miR162b-3p	UCGAUAAACCUCUGCAUCCAG	0	AGUGUCGGGCUGAAGUCACUGGAGGCAGCGGUUCAUCGACCUCUUCCUGAGAAUUUGUUGUGACAUUAACACAAAACAUGAAUCGGUCGAUAAACCUCUGCAUCCAGCGCUCACCCUCUCUCUCAUU	3'	127	-44.2	48.8189	0.712903
Jm8D	miR162a-5p	UGGAGGCAGCGGUUCAUCGACC	22	ath-miR162a-5p	UGGAGGCAGCGGUUCAUCGAUC	1	CAGUGUCGGGCUGAAGUCACUGGAGGCAGCGGUUCAUCGACCUCUUCCUGAGAAUUUGUUGUGACAUUAACACAAAACAUGAAUCGGUCGAUAAACCUCUGCAUCCAGCGCUCACCCUCUCUCUC	5'	125	-44.2	50.4	0.701587
Jm8D	miR157a-3p	GCUCUCUACGCUUCUGUCAUC	21	ath-miR157a-3p	GCUCUCUAGCCUUCUGUCAUC	2	GGAGGCACUGGUGAUGUUGUUGACAGAAGAUAGAGAGCACAGAUGAUGGUAUGCAUGGAUCAGUUUGCAUCUCACUCCUUUGUGCUCUCUACGCUUCUGUCAUCACCUUCAGCCCCUCAUCCCC	3'	124	-55.2	50	0.890323
Jm8D	miR166e-5p	GGAAUGUAGUCUGGCUCGAGG	21	csi-miR166e-5p	GGAAUGUUGUCUGGCUCGAGG	1	AUCGGAAAGGGAAGGUGUGGGGAAUGUAGUCUGGCUCGAGGUGAUCACUAAUUAUAAACUGAAAAACGAUGAGUUUAAUUGGCAGAGUCGUUUCUCGGACCAGGCUUCAUUCCCCUCACUACCUUCUCUUUUAUA	5'	135	-56.8	43.7037	0.962712
Jm8D	miR166a	UCGGACCAGGCUUCAUUCCCCU	22	csi-miR166a	UCGGACCAGGCUUCAUUCCCCC	1	GAUCGGAAAGGGAAGGUGUGGGGAAUGUAGUCUGGCUCGAGGUGAUCACUAAUUAUAAACUGAAAAACGAUGAGUUUAAUUGGCAGAGUCGUUUCUCGGACCAGGCUUCAUUCCCCUCACUACCUUCUCUUUUAUAA	3'	137	-56.8	43.7956	0.946667
Jm8D	miR156b	UGACAGAAGAGAGUGAGCACA	21	hvu-miR156b	UGACAGAAGAGAGUGAGCACA	0	AGGAGGAACAUGGAAGAGACUGACAGAAGAGAGUGAGCACACGCUGCAAGCAAUUGUAUGAGGGCAUACCUUUGCGAGUGCGUGCUCACUUCUCUUCUGUCAGCUUCCCAUUCAGGCCGU	5'	120	-61	51.6667	0.983871
Jm8S	miR156b	UGACAGAAGAGAGUGAGCACA	21	hvu-miR156b	UGACAGAAGAGAGUGAGCACA	0	UCAAGGGGUAAGGGCGGAGGUGACAGAAGAGAGUGAGCACACAUGGUAUUUCUUGCAUGCUGGGUUUCAUGCUUGAAGCUCUGUGUGCUCACCCUCUAUCUGUCAUCCCCCCACUCUCUCUCUCUCU	5'	127	-62.2	51.9685	0.942424
Jm8S	miR162b-3p	UCGAUAAACCUCUGCAUCCAG	21	ath-miR162b-3p	UCGAUAAACCUCUGCAUCCAG	0	AUGGUGGGAGUGAAGUCACUGGAGGCAGCGGUUCAUCGACCUCUUCUUGGGGAUUUUUUGUGAGACUGCACAAAACAUGAAUCGGUCGAUAAACCUCUGCAUCCAGCGCUCAUCCUCUAUCUCUCU	3'	126	-47.1	49.2063	0.759677
Jm8S	miR162a-5p	UGGAGGCAGCGGUUCAUCGACC	22	ath-miR162a-5p	UGGAGGCAGCGGUUCAUCGAUC	1	UAUGGUGGGAGUGAAGUCACUGGAGGCAGCGGUUCAUCGACCUCUUCUUGGGGAUUUUUUGUGAGACUGCACAAAACAUGAAUCGGUCGAUAAACCUCUGCAUCCAGCGCUCAUCCUCUAUCUC	5'	124	-47.1	49.1935	0.772131
Jm8S	miR157a-3p	GCUCUCUAUGCUUCUGUCAUC	21	ath-miR157a-3p	GCUCUCUAGCCUUCUGUCAUC	2	GAGGCAAGUGGUGAUGUUGUUGACAGAAGAUAGAGAGCACAGAUGAUGAUAUGCGCAAUAUGCAUGGUUUUUGCAUCUCACUCCUUUGUGCUCUCUAUGCUUCUGUCAUCACCUUAAUUCAGCCCCUCAU	3'	130	-51.7	43.8462	0.907018
Jm8S	miR156f-3p	GCUCACUUCUCUUUCUGUCAGC	22	osa-miR156f-3p	GCUCACUUCUCUUUCUGUCAGC	0	AUGGAAGAGAGUCAAGAAACUGACAGAAGAGAGUGAGCACACGCUUCCAGCAAUCGUAUGAGGGCAUACCUUUGCGAGUGCGUGCUCACUUCUCUUUCUGUCAGCUUCCCAUUUUAACCGUGUCU	3'	125	-55.5	48	0.925
Jm8S	miR156b	UGACAGAAGAGAGUGAGCACA	21	hvu-miR156b	UGACAGAAGAGAGUGAGCACA	0	AUGGAAGAGAGUCAAGAAACUGACAGAAGAGAGUGAGCACACGCUUCCAGCAAUCGUAUGAGGGCAUACCUUUGCGAGUGCGUGCUCACUUCUCUUUCUGUCAGCUUCCCAUUUUAACCGU	5'	121	-54.8	47.9339	0.944828

## Sheet: Tabls_5_SuppInfo
Table S5. Chromosome locations of target genes and miRNAs in the J. regia genome and their regulation by miRNAs
miRNA_located_chr	miRNA_Acc.	Target_Acc.	Expectation	Inhibition	Multiplicity
Jr8S	miR156-3p-1	Jr7SG00110000-RA	3.5	Cleavage	2
Jr8S	miR156-3p-1	Jr1DG00239300-RA	4	Cleavage	1
Jr8S	miR156-3p-1	Jr7SG00110000-RA	4	Cleavage	2
Jr8S	miR156-3p-1	Jr4DG00003300-RA	4	Cleavage	1
Jr8S	miR156-3p-1	Jr4DG00108200-RA	4	Cleavage	1
Jr8S	miR156-3p-1	Jr4DG00074800-RA	4.5	Cleavage	1
Jr2D	miR156-3p-2	Jr4DG00038800-RA	3.5	Cleavage	2
Jr2D	miR156-3p-2	Jr1SG00176800-RA	4	Cleavage	1
Jr2D	miR156-3p-2	Jr6SG00007000-RA	4	Translation	1
Jr2D	miR156-3p-2	Jr2DG00174300-RA	4	Cleavage	1
Jr2D	miR156-3p-2	Jr4DG00038800-RA	4.5	Cleavage	2
Jr4D	miR156-3p-3	Jr7SG00110000-RA	3.5	Cleavage	2
Jr4D	miR156-3p-3	Jr6SG00046400-RA	3.5	Cleavage	1
Jr4D	miR156-3p-3	Jr6DG00172000-RA	3.5	Cleavage	1
Jr4D	miR156-3p-3	Jr7DG00139600-RA	3.5	Cleavage	2
Jr4D	miR156-3p-3	Jr7SG00110000-RA	4	Cleavage	2
Jr4D	miR156-3p-3	Jr7DG00026300-RA	4	Translation	1
Jr4D	miR156-3p-3	Jr7DG00139600-RA	5	Cleavage	2
Jr2D	miR156-3p-4	Jr4DG00038800-RA	3.5	Cleavage	2
Jr2D	miR156-3p-4	Jr1SG00176800-RA	4	Cleavage	1
Jr2D	miR156-3p-4	Jr6SG00007000-RA	4	Translation	1
Jr2D	miR156-3p-4	Jr2DG00174300-RA	4	Cleavage	1
Jr2D	miR156-3p-4	Jr4DG00038800-RA	4.5	Cleavage	2
Jr4S	miR156-3p-5	Jr7DG00165000-RA	2.5	Cleavage	1
Jr4S	miR156-3p-5	Jr1DG00165200-RA	3.5	Cleavage	1
Jr4S	miR156-3p-5	Jr4SG00132100-RA	3.5	Cleavage	1
Jr4S	miR156-3p-5	Jr6SG00027000-RA	4.5	Cleavage	1
Jr4S	miR156-3p-5	Jr1SG00005300-RA	5	Cleavage	1
Jr8S	miR156-5p-1	Jr5DG00029400-RA	1	Cleavage	1
Jr8S	miR156-5p-1	Jr3SG00118000-RA	1	Cleavage	1
Jr8S	miR156-5p-1	Jr6SG00059000-RA	1	Cleavage	1
Jr8S	miR156-5p-1	Jr3DG00096300-RA	1	Cleavage	1
Jr8S	miR156-5p-1	Jr5SG00026000-RA	1	Cleavage	1
Jr4D	miR156-5p-2	Jr5DG00029400-RA	1	Cleavage	1
Jr4D	miR156-5p-2	Jr3SG00118000-RA	1	Cleavage	1
Jr4D	miR156-5p-2	Jr6SG00059000-RA	1	Cleavage	1
Jr4D	miR156-5p-2	Jr3DG00096300-RA	1	Cleavage	1
Jr4D	miR156-5p-2	Jr5SG00026000-RA	1	Cleavage	1
Jr4S	miR156-5p-3	Jr5DG00029400-RA	1	Cleavage	1
Jr4S	miR156-5p-3	Jr3SG00118000-RA	1	Cleavage	1
Jr4S	miR156-5p-3	Jr6SG00059000-RA	1	Cleavage	1
Jr4S	miR156-5p-3	Jr3DG00096300-RA	1	Cleavage	1
Jr4S	miR156-5p-3	Jr5SG00026000-RA	1	Cleavage	1
Jr2D	miR156-5p-4	Jr5DG00029400-RA	1	Cleavage	1
Jr2D	miR156-5p-4	Jr3SG00118000-RA	1	Cleavage	1
Jr2D	miR156-5p-4	Jr6SG00059000-RA	1	Cleavage	1
Jr2D	miR156-5p-4	Jr3DG00096300-RA	1	Cleavage	1
Jr2D	miR156-5p-4	Jr5SG00026000-RA	1	Cleavage	1
Jr2D	miR156-5p-5	Jr5DG00029400-RA	2	Cleavage	1
Jr2D	miR156-5p-5	Jr3SG00118000-RA	2	Cleavage	1
Jr2D	miR156-5p-5	Jr6SG00059000-RA	2	Cleavage	1
Jr2D	miR156-5p-5	Jr3DG00096300-RA	2	Cleavage	1
Jr2D	miR156-5p-5	Jr2SG00177300-RA	3	Cleavage	1
Jr2S	miR156-5p-6	Jr6DG00055100-RA	2	Translation	1
Jr2S	miR156-5p-6	Jr3DG00111200-RA	2	Translation	1
Jr2S	miR156-5p-6	Jr3DG00097400-RA	2	Translation	1
Jr2S	miR156-5p-6	Jr3SG00117200-RA	2	Translation	1
Jr2S	miR156-5p-6	Jr3SG00109300-RA	2	Translation	1
Jr2S	miR156-5p-7	Jr5DG00029400-RA	1.5	Translation	1
Jr2S	miR156-5p-7	Jr3SG00118000-RA	1.5	Translation	1
Jr2S	miR156-5p-7	Jr6SG00059000-RA	1.5	Translation	1
Jr2S	miR156-5p-7	Jr3DG00096300-RA	1.5	Translation	1
Jr2S	miR156-5p-7	Jr5SG00026000-RA	1.5	Translation	1
Jr8S	miR157-3p-1	Jr1DG00305400-RA	2	Cleavage	1
Jr8S	miR157-3p-1	Jr2DG00098500-RA	3	Cleavage	1
Jr8S	miR157-3p-1	Jr2DG00077600-RA	3.5	Cleavage	1
Jr8S	miR157-3p-1	Jr2DG00077900-RA	3.5	Cleavage	1
Jr8D	miR157-3p-2	Jr2DG00077600-RA	3	Cleavage	1
Jr8D	miR157-3p-2	Jr2DG00077900-RA	3	Cleavage	1
Jr8D	miR157-3p-2	Jr3SG00061300-RA	3	Translation	1
Jr8D	miR157-3p-2	Jr1SG00116600-RA	3.5	Cleavage	1
Jr8D	miR157-3p-2	Jr1DG00203600-RA	4.5	Cleavage	1
Jr2D	miR157-3p-3	Jr1SG00101000-RA	2	Cleavage	1
Jr2D	miR157-3p-3	Jr1SG00176800-RA	3.5	Cleavage	1
Jr2D	miR157-3p-3	Jr6DG00011000-RA	3.5	Cleavage	1
Jr2D	miR157-3p-3	Jr4SG00156100-RA	3.5	Cleavage	1
Jr2D	miR157-3p-3	Jr2DG00082000-RA	4	Cleavage	1
Jr2D	miR157-3p-4	Jr2SG00145000-RA	3.5	Cleavage	1
Jr2D	miR157-3p-4	Jr6SG00047000-RA	3.5	Cleavage	1
Jr2D	miR157-3p-4	Jr8DG00054900-RA	3.5	Cleavage	1
Jr2D	miR157-3p-4	Jr4DG00053400-RA	4	Cleavage	1
Jr2D	miR157-3p-4	Jr8DG00010200-RA	4.5	Cleavage	1
Jr5D	miR160-3p-1	Jr8DG00029500-RA	2.5	Cleavage	1
Jr5D	miR160-3p-1	Jr8SG00000700-RA	3	Cleavage	1
Jr5D	miR160-3p-1	Jr5DG00128000-RA	3.5	Cleavage	1
Jr5D	miR160-3p-1	Jr3DG00107200-RA	3.5	Cleavage	1
Jr5D	miR160-3p-1	Jr1SG00126500-RA	4.5	Cleavage	1
Jr5D	miR160-3p-2	Jr2SG00024500-RA	2.5	Translation	1
Jr5D	miR160-3p-2	Jr1SG00046800-RA	4	Cleavage	1
Jr5D	miR160-3p-2	Jr1DG00274900-RA	4	Cleavage	1
Jr5D	miR160-3p-2	Jr3DG00180300-RA	4	Cleavage	1
Jr5D	miR160-3p-2	Jr6SG00030800-RA	4	Cleavage	1
Jr1S	miR160-3p-3	Jr2DG00148700-RA	2	Cleavage	1
Jr1S	miR160-3p-3	Jr1DG00274800-RA	2.5	Cleavage	1
Jr1S	miR160-3p-3	Jr7DG00103500-RA	3	Translation	1
Jr1S	miR160-3p-3	Jr1SG00085700-RA	3.5	Cleavage	1
Jr1S	miR160-3p-3	Jr2SG00107300-RA	4.5	Cleavage	1
Jr5S	miR160-3p-4	Jr2SG00024500-RA	2.5	Translation	1
Jr5S	miR160-3p-4	Jr1SG00046800-RA	4	Cleavage	1
Jr5S	miR160-3p-4	Jr1DG00274900-RA	4	Cleavage	1
Jr5S	miR160-3p-4	Jr3DG00180300-RA	4	Cleavage	1
Jr5S	miR160-3p-4	Jr6SG00030800-RA	4	Cleavage	1
Jr5S	miR160-3p-5	Jr8DG00029500-RA	2.5	Cleavage	1
Jr5S	miR160-3p-5	Jr8SG00000700-RA	3	Cleavage	1
Jr5S	miR160-3p-5	Jr5DG00128000-RA	3.5	Cleavage	1
Jr5S	miR160-3p-5	Jr3DG00107200-RA	3.5	Cleavage	1
Jr5S	miR160-3p-5	Jr1SG00126500-RA	4.5	Cleavage	1
Jr1D	miR160-3p-6	Jr2DG00148700-RA	2	Cleavage	1
Jr1D	miR160-3p-6	Jr1DG00274800-RA	2.5	Cleavage	1
Jr1D	miR160-3p-6	Jr7DG00103500-RA	3	Translation	1
Jr1D	miR160-3p-6	Jr1SG00085700-RA	3.5	Cleavage	1
Jr1D	miR160-3p-6	Jr2SG00107300-RA	4.5	Cleavage	1
Jr5D	miR160-5p-1	Jr1SG00166800-RA	0	Cleavage	1
Jr5D	miR160-5p-1	Jr3DG00214600-RA	0.5	Cleavage	1
Jr5D	miR160-5p-1	Jr3SG00026800-RA	0.5	Cleavage	1
Jr5D	miR160-5p-1	Jr5DG00166700-RA	0.5	Cleavage	1
Jr5D	miR160-5p-1	Jr5SG00149300-RA	0.5	Cleavage	1
Jr5S	miR160-5p-2	Jr1SG00166800-RA	0	Cleavage	1
Jr5S	miR160-5p-2	Jr3DG00214600-RA	0.5	Cleavage	1
Jr5S	miR160-5p-2	Jr3SG00026800-RA	0.5	Cleavage	1
Jr5S	miR160-5p-2	Jr5DG00166700-RA	0.5	Cleavage	1
Jr5S	miR160-5p-2	Jr5SG00149300-RA	0.5	Cleavage	1
Jr1D	miR160-5p-3	Jr1SG00166800-RA	0	Cleavage	1
Jr1D	miR160-5p-3	Jr3DG00214600-RA	0.5	Cleavage	1
Jr1D	miR160-5p-3	Jr3SG00026800-RA	0.5	Cleavage	1
Jr1D	miR160-5p-3	Jr5DG00166700-RA	0.5	Cleavage	1
Jr1D	miR160-5p-3	Jr5SG00149300-RA	0.5	Cleavage	1
Jr1S	miR160-5p-4	Jr1SG00166800-RA	0	Cleavage	1
Jr1S	miR160-5p-4	Jr3DG00214600-RA	0.5	Cleavage	1
Jr1S	miR160-5p-4	Jr3SG00026800-RA	0.5	Cleavage	1
Jr1S	miR160-5p-4	Jr5DG00166700-RA	0.5	Cleavage	1
Jr1S	miR160-5p-4	Jr5SG00149300-RA	0.5	Cleavage	1
Jr8S	miR162-3p-1	Jr5SG00012200-RA	3	Cleavage	1
Jr8S	miR162-3p-1	Jr6SG00085000-RA	3	Cleavage	1
Jr8S	miR162-3p-1	Jr1SG00087000-RA	3.5	Cleavage	1
Jr8S	miR162-3p-1	Jr1DG00078500-RA	3.5	Cleavage	1
Jr8S	miR162-3p-1	Jr2SG00151200-RA	4.25	Translation	1
Jr8D	miR162-3p-2	Jr5SG00012200-RA	3	Cleavage	1
Jr8D	miR162-3p-2	Jr6SG00085000-RA	3	Cleavage	1
Jr8D	miR162-3p-2	Jr1SG00087000-RA	3.5	Cleavage	1
Jr8D	miR162-3p-2	Jr1DG00078500-RA	3.5	Cleavage	1
Jr8D	miR162-3p-2	Jr2SG00151200-RA	4.25	Translation	1
Jr8S	miR162-5p-1	Jr8DG00015500-RA	3	Cleavage	1
Jr8S	miR162-5p-1	Jr1SG00161400-RA	3	Cleavage	1
Jr8S	miR162-5p-1	Jr1SG00019100-RA	3.5	Cleavage	1
Jr8S	miR162-5p-1	Jr2DG00141000-RA	4.5	Translation	1
Jr4D	miR164-3p-1	Jr4SG00158500-RA	0	Cleavage	1
Jr4D	miR164-3p-1	Jr7SG00114100-RA	3	Cleavage	1
Jr4D	miR164-3p-1	Jr1SG00071100-RA	3.5	Translation	1
Jr4D	miR164-3p-1	Jr2SG00133500-RA	4	Translation	1
Jr4D	miR164-3p-1	Jr2SG00023100-RA	5	Cleavage	1
Jr4S	miR164-3p-2	Jr4SG00158500-RA	0	Cleavage	1
Jr4S	miR164-3p-2	Jr7SG00114100-RA	3	Cleavage	1
Jr4S	miR164-3p-2	Jr1SG00071100-RA	3.5	Translation	1
Jr4S	miR164-3p-2	Jr2SG00133500-RA	4	Translation	1
Jr4S	miR164-3p-2	Jr2SG00023100-RA	5	Cleavage	1
Jr1S	miR164-5p-1	Jr6SG00017300-RA	1	Cleavage	1
Jr1S	miR164-5p-1	Jr4SG00158500-RA	1	Cleavage	1
Jr1S	miR164-5p-1	Jr6DG00169900-RA	2	Cleavage	1
Jr1S	miR164-5p-1	Jr8DG00036100-RA	3	Cleavage	1
Jr1S	miR164-5p-1	Jr2DG00128300-RA	3	Cleavage	1
Jr1D	miR164-5p-2	Jr6SG00017300-RA	1	Cleavage	1
Jr1D	miR164-5p-2	Jr4SG00158500-RA	1	Cleavage	1
Jr1D	miR164-5p-2	Jr6DG00169900-RA	2	Cleavage	1
Jr1D	miR164-5p-2	Jr8DG00036100-RA	3	Cleavage	1
Jr1D	miR164-5p-2	Jr2DG00128300-RA	3	Cleavage	1
Jr4S	miR164-5p-3	Jr4SG00158500-RA	0	Cleavage	1
Jr4S	miR164-5p-3	Jr6DG00045600-RA	0.5	Cleavage	1
Jr4S	miR164-5p-3	Jr6SG00021500-RA	0.5	Cleavage	1
Jr4S	miR164-5p-3	Jr6DG00169900-RA	1	Cleavage	1
Jr4S	miR164-5p-3	Jr6SG00017300-RA	1	Cleavage	1
Jr4D	miR164-5p-4	Jr4SG00158500-RA	0	Cleavage	1
Jr4D	miR164-5p-4	Jr6DG00045600-RA	0.5	Cleavage	1
Jr4D	miR164-5p-4	Jr6SG00021500-RA	0.5	Cleavage	1
Jr4D	miR164-5p-4	Jr6DG00169900-RA	1	Cleavage	1
Jr4D	miR164-5p-4	Jr6SG00017300-RA	1	Cleavage	1
Jr4D	miR164-5p-5	Jr4SG00158500-RA	0	Cleavage	1
Jr4D	miR164-5p-5	Jr6DG00045600-RA	0.5	Cleavage	1
Jr4D	miR164-5p-5	Jr6SG00021500-RA	0.5	Cleavage	1
Jr4D	miR164-5p-5	Jr6DG00169900-RA	1	Cleavage	1
Jr4D	miR164-5p-5	Jr6SG00017300-RA	1	Cleavage	1
Jr8D	miR166-3p-1	Jr1SG00145800-RA	0.5	Cleavage	1
Jr8D	miR166-3p-1	Jr1DG00242900-RA	0.5	Cleavage	1
Jr8D	miR166-3p-1	Jr7SG00086500-RA	1	Cleavage	1
Jr8D	miR166-3p-1	Jr4DG00199500-RA	1	Cleavage	1
Jr8D	miR166-3p-1	Jr7DG00112000-RA	1	Cleavage	1
Jr2D	miR166-3p-2	Jr1SG00145800-RA	0.5	Cleavage	1
Jr2D	miR166-3p-2	Jr1DG00242900-RA	0.5	Cleavage	1
Jr2D	miR166-3p-2	Jr7SG00086500-RA	1	Cleavage	1
Jr2D	miR166-3p-2	Jr4DG00199500-RA	1	Cleavage	1
Jr2D	miR166-3p-2	Jr7DG00112000-RA	1	Cleavage	1
Jr2S	miR166-3p-3	Jr1SG00145800-RA	0.5	Cleavage	1
Jr2S	miR166-3p-3	Jr1DG00242900-RA	0.5	Cleavage	1
Jr2S	miR166-3p-3	Jr7SG00086500-RA	1	Cleavage	1
Jr2S	miR166-3p-3	Jr4DG00199500-RA	1	Cleavage	1
Jr2S	miR166-3p-3	Jr7DG00112000-RA	1	Cleavage	1
Jr1D	miR166-3p-4	Jr1SG00145800-RA	0.5	Cleavage	1
Jr1D	miR166-3p-4	Jr1DG00242900-RA	0.5	Cleavage	1
Jr1D	miR166-3p-4	Jr7SG00086500-RA	1	Cleavage	1
Jr1D	miR166-3p-4	Jr4DG00199500-RA	1	Cleavage	1
Jr1D	miR166-3p-4	Jr7DG00112000-RA	1	Cleavage	1
Jr6D	miR166-3p-5	Jr1SG00145800-RA	0	Cleavage	1
Jr6D	miR166-3p-5	Jr1DG00242900-RA	0	Cleavage	1
Jr6D	miR166-3p-5	Jr5DG00105800-RA	0.5	Cleavage	1
Jr6D	miR166-3p-5	Jr5SG00084500-RA	0.5	Cleavage	1
Jr6D	miR166-3p-5	Jr7SG00086500-RA	0.5	Cleavage	1
Jr2S	miR166-5p-1	Jr8SG00075500-RA	3.5	Cleavage	1
Jr2S	miR166-5p-1	Jr3SG00132800-RA	4	Cleavage	1
Jr2S	miR166-5p-1	Jr3SG00030100-RA	4	Cleavage	1
Jr2S	miR166-5p-1	Jr7SG00080700-RA	4	Cleavage	1
Jr1S	miR166-5p-2	Jr7DG00175200-RA	3	Cleavage	1
Jr1S	miR166-5p-2	Jr7SG00080700-RA	3.5	Cleavage	1
Jr1S	miR166-5p-2	Jr2SG00088700-RA	4	Translation	1
Jr1S	miR166-5p-2	Jr4DG00118900-RA	4	Cleavage	1
Jr1S	miR166-5p-2	Jr3DG00071300-RA	4.5	Cleavage	1
Jr2D	miR166-5p-3	Jr8SG00075500-RA	3.5	Cleavage	1
Jr2D	miR166-5p-3	Jr3SG00132800-RA	4	Cleavage	1
Jr2D	miR166-5p-3	Jr3SG00030100-RA	4	Cleavage	1
Jr2D	miR166-5p-3	Jr7SG00080700-RA	4	Cleavage	1
Jr8D	miR166-5p-4	Jr1SG00139100-RA	2.5	Cleavage	1
Jr8D	miR166-5p-4	Jr1DG00234600-RA	2.5	Cleavage	1
Jr8D	miR166-5p-4	Jr5SG00094900-RA	3	Cleavage	1
Jr8D	miR166-5p-4	Jr1SG00007700-RA	3.5	Translation	1
Jr8D	miR166-5p-4	Jr2DG00213300-RA	4	Cleavage	1
Jr1D	miR166-5p-5	Jr7DG00175200-RA	3	Cleavage	1
Jr1D	miR166-5p-5	Jr7SG00080700-RA	3.5	Cleavage	1
Jr1D	miR166-5p-5	Jr2SG00088700-RA	4	Translation	1
Jr1D	miR166-5p-5	Jr4DG00118900-RA	4	Cleavage	1
Jr1D	miR166-5p-5	Jr3DG00071300-RA	4.5	Cleavage	1
Jr4S	miR167-3p-1	Jr8SG00027400-RA	2	Cleavage	1
Jr4S	miR167-3p-1	Jr3DG00095500-RA	3.5	Cleavage	1
Jr4S	miR167-3p-1	Jr2DG00176000-RA	4	Translation	1
Jr4S	miR167-3p-1	Jr4DG00129200-RA	4	Cleavage	1
Jr4S	miR167-3p-1	Jr8DG00076000-RA	4	Cleavage	1
Jr4D	miR167-3p-2	Jr8SG00027400-RA	2.5	Cleavage	1
Jr4D	miR167-3p-2	Jr4DG00129200-RA	4	Cleavage	1
Jr4D	miR167-3p-2	Jr8SG00084200-RA	4	Cleavage	1
Jr4D	miR167-3p-2	Jr8SG00090600-RA	4	Cleavage	1
Jr4D	miR167-3p-2	Jr3SG00109200-RA	4	Cleavage	1
Jr1S	miR167-3p-3	Jr2DG00238200-RA	2.5	Cleavage	1
Jr1S	miR167-3p-3	Jr3SG00109200-RA	3	Cleavage	1
Jr1S	miR167-3p-3	Jr5DG00091300-RA	3	Cleavage	1
Jr1S	miR167-3p-3	Jr2DG00106300-RA	4	Cleavage	1
Jr1S	miR167-3p-3	Jr6DG00114800-RA	4	Cleavage	1
Jr4S	miR167-5p-1	Jr7DG00001900-RA	3	Cleavage	1
Jr4S	miR167-5p-1	Jr2SG00005300-RA	3.5	Cleavage	1
Jr4S	miR167-5p-1	Jr2DG00007700-RA	3.5	Cleavage	1
Jr4S	miR167-5p-1	Jr5SG00088100-RA	3.5	Cleavage	1
Jr4S	miR167-5p-1	Jr6SG00049900-RA	4.5	Translation	1
Jr4D	miR167-5p-2	Jr7DG00001900-RA	3	Cleavage	1
Jr4D	miR167-5p-2	Jr2SG00005300-RA	3.5	Cleavage	1
Jr4D	miR167-5p-2	Jr2DG00007700-RA	3.5	Cleavage	1
Jr4D	miR167-5p-2	Jr8DG00007300-RA	4	Cleavage	1
Jr4D	miR167-5p-2	Jr7DG00140400-RA	4.25	Cleavage	1
Jr1D	miR167-5p-3	Jr7DG00001900-RA	3	Cleavage	1
Jr1D	miR167-5p-3	Jr5SG00038800-RA	3	Cleavage	1
Jr1D	miR167-5p-3	Jr5DG00109700-RA	3.5	Cleavage	1
Jr1D	miR167-5p-3	Jr5SG00088100-RA	3.5	Cleavage	1
Jr1D	miR167-5p-3	Jr2SG00005300-RA	3.5	Cleavage	1
Jr6S	miR168-3p-1	Jr4DG00132600-RA	2	Cleavage	1
Jr6S	miR168-3p-1	Jr2SG00084000-RA	2.5	Cleavage	1
Jr6S	miR168-3p-1	Jr3SG00167100-RA	2.5	Cleavage	1
Jr6S	miR168-3p-1	Jr7SG00046600-RA	3	Cleavage	1
Jr6S	miR168-3p-1	Jr3DG00063700-RA	4	Cleavage	1
Jr6S	miR168-5p-1	Jr8SG00098300-RA	2.5	Cleavage	1
Jr6S	miR168-5p-1	Jr8SG00098200-RA	2.5	Cleavage	1
Jr6S	miR168-5p-1	Jr8DG00144200-RA	2.5	Cleavage	1
Jr6S	miR168-5p-1	Jr1DG00302900-RA	3	Cleavage	1
Jr6S	miR168-5p-1	Jr3SG00019600-RA	3.5	Cleavage	1
Jr3S	miR169-5p-1	Jr7SG00016200-RA	3.5	Cleavage	1
Jr3S	miR169-5p-1	Jr1DG00282800-RA	3.5	Cleavage	1
Jr3S	miR169-5p-1	Jr4DG00166600-RA	4	Cleavage	1
Jr3S	miR169-5p-1	Jr3DG00233600-RA	4.5	Cleavage	1
Jr3S	miR169-5p-1	Jr7DG00100900-RA	5	Cleavage	1
Jr5D	miR169-5p-2	Jr5DG00205000-RA	1.5	Cleavage	1
Jr5D	miR169-5p-2	Jr7SG00029400-RA	2.5	Cleavage	1
Jr5D	miR169-5p-2	Jr4DG00062800-RA	2.5	Cleavage	1
Jr5D	miR169-5p-2	Jr7DG00034000-RA	3	Cleavage	1
Jr5D	miR169-5p-2	Jr1SG00115000-RA	3.5	Cleavage	1
Jr4S	miR170-5p-1	Jr8DG00039300-RA	2.5	Cleavage	1
Jr4S	miR170-5p-1	Jr3DG00186300-RA	3	Cleavage	1
Jr4S	miR170-5p-1	Jr3DG00003000-RA	3.5	Cleavage	1
Jr4D	miR170-5p-2	Jr8DG00039300-RA	2.5	Cleavage	1
Jr4D	miR170-5p-2	Jr3DG00186300-RA	3	Cleavage	1
Jr4D	miR170-5p-2	Jr3DG00003000-RA	3.5	Cleavage	1
Jr2D	miR171-3p-1	Jr7DG00032000-RA	0.5	Cleavage	1
Jr2D	miR171-3p-1	Jr7SG00028000-RA	0.5	Cleavage	1
Jr2D	miR171-3p-1	Jr6DG00158000-RA	0.5	Cleavage	1
Jr2D	miR171-3p-1	Jr1DG00031200-RA	3	Cleavage	1
Jr2D	miR171-3p-1	Jr7SG00020800-RA	4	Translation	1
Jr4S	miR171-3p-10	Jr7DG00032000-RA	0.5	Cleavage	1
Jr4S	miR171-3p-10	Jr7SG00028000-RA	0.5	Cleavage	1
Jr4S	miR171-3p-10	Jr6DG00158000-RA	0.5	Cleavage	1
Jr4S	miR171-3p-10	Jr1DG00031200-RA	3	Cleavage	1
Jr4S	miR171-3p-10	Jr7SG00020800-RA	4	Translation	1
Jr2S	miR171-3p-2	Jr7DG00032000-RA	0.5	Cleavage	1
Jr2S	miR171-3p-2	Jr7SG00028000-RA	0.5	Cleavage	1
Jr2S	miR171-3p-2	Jr6DG00158000-RA	0.5	Cleavage	1
Jr2S	miR171-3p-2	Jr1DG00031200-RA	3	Cleavage	1
Jr2S	miR171-3p-2	Jr7SG00020800-RA	4	Translation	1
Jr6S	miR171-3p-3	Jr7DG00032000-RA	0.5	Cleavage	1
Jr6S	miR171-3p-3	Jr7SG00028000-RA	0.5	Cleavage	1
Jr6S	miR171-3p-3	Jr6DG00158000-RA	0.5	Cleavage	1
Jr6S	miR171-3p-3	Jr1DG00031200-RA	3	Cleavage	1
Jr6S	miR171-3p-3	Jr7SG00020800-RA	4	Translation	1
Jr4D	miR171-3p-4	Jr7DG00032000-RA	0.5	Cleavage	1
Jr4D	miR171-3p-4	Jr7SG00028000-RA	0.5	Cleavage	1
Jr4D	miR171-3p-4	Jr6DG00158000-RA	0.5	Cleavage	1
Jr4D	miR171-3p-4	Jr1DG00031200-RA	3	Cleavage	1
Jr4D	miR171-3p-4	Jr7SG00020800-RA	4	Translation	1
Jr2D	miR171-3p-5	Jr7DG00032000-RA	0.5	Cleavage	1
Jr2D	miR171-3p-5	Jr7SG00028000-RA	0.5	Cleavage	1
Jr2D	miR171-3p-5	Jr6DG00158000-RA	0.5	Cleavage	1
Jr2D	miR171-3p-5	Jr1DG00031200-RA	3	Cleavage	1
Jr2D	miR171-3p-5	Jr7SG00020800-RA	4	Translation	1
Jr6D	miR171-3p-6	Jr1DG00031200-RA	2.5	Cleavage	1
Jr6D	miR171-3p-6	Jr4SG00159000-RA	2.5	Translation	1
Jr6D	miR171-3p-6	Jr7DG00032000-RA	3	Cleavage	1
Jr6D	miR171-3p-6	Jr7SG00028000-RA	3	Cleavage	1
Jr6D	miR171-3p-6	Jr6DG00158000-RA	3	Cleavage	1
Jr2D	miR171-3p-7	Jr7DG00032000-RA	3	Translation	1
Jr2D	miR171-3p-7	Jr7SG00028000-RA	3	Translation	1
Jr2D	miR171-3p-7	Jr6SG00032700-RA	3.5	Cleavage	1
Jr2D	miR171-3p-7	Jr6SG00031200-RA	3.5	Cleavage	1
Jr2D	miR171-3p-7	Jr6SG00031100-RA	3.5	Cleavage	1
Jr6D	miR171-3p-8	Jr7DG00032000-RA	0.5	Cleavage	1
Jr6D	miR171-3p-8	Jr7SG00028000-RA	0.5	Cleavage	1
Jr6D	miR171-3p-8	Jr6DG00158000-RA	0.5	Cleavage	1
Jr6D	miR171-3p-8	Jr1DG00031200-RA	3	Cleavage	1
Jr6D	miR171-3p-8	Jr7SG00020800-RA	4	Translation	1
Jr3S	miR171-3p-9	Jr3SG00030400-RA	1	Cleavage	1
Jr3S	miR171-3p-9	Jr2SG00167600-RA	2	Cleavage	1
Jr3S	miR171-3p-9	Jr3SG00074500-RA	2.5	Cleavage	1
Jr3S	miR171-3p-9	Jr5SG00046800-RA	4	Cleavage	1
Jr3S	miR171-3p-9	Jr7SG00126600-RA	4.5	Cleavage	1
Jr2D	miR171-5p-1	Jr6DG00109300-RA	2.5	Cleavage	1
Jr2D	miR171-5p-1	Jr6DG00016900-RA	3.5	Cleavage	1
Jr2D	miR171-5p-1	Jr5DG00134900-RA	4.5	Cleavage	1
Jr2D	miR171-5p-1	Jr3SG00007400-RA	4.5	Cleavage	1
Jr2D	miR171-5p-1	Jr4DG00088700-RA	4.5	Cleavage	1
Jr6S	miR171-5p-2	Jr1DG00255800-RA	1	Cleavage	1
Jr6S	miR171-5p-2	Jr1DG00256100-RA	1.5	Cleavage	1
Jr6S	miR171-5p-2	Jr1DG00256200-RA	1.5	Cleavage	1
Jr6S	miR171-5p-2	Jr6DG00023300-RA	3	Cleavage	1
Jr6S	miR171-5p-2	Jr3DG00240600-RA	4	Cleavage	1
Jr3D	miR2275-3p-1	Jr6DG00046200-RA	0.5	Cleavage	1
Jr3D	miR2275-3p-1	Jr7DG00076500-RA	3	Cleavage	2
Jr3D	miR2275-3p-1	Jr5DG00162600-RA	3.5	Translation	1
Jr3D	miR2275-3p-1	Jr6DG00137400-RA	3.5	Cleavage	1
Jr3D	miR2275-3p-1	Jr1DG00282500-RA	3.5	Cleavage	1
Jr3D	miR2275-3p-1	Jr7DG00076500-RA	4	Cleavage	2
Jr3S	miR319-3p-1	Jr7DG00017100-RA	1.5	Cleavage	1
Jr3S	miR319-3p-1	Jr7SG00117000-RA	1.5	Cleavage	1
Jr3S	miR319-3p-1	Jr4SG00038200-RA	2.5	Cleavage	1
Jr3S	miR319-3p-1	Jr4SG00038600-RA	2.5	Cleavage	1
Jr3S	miR319-3p-1	Jr4SG00038500-RA	2.5	Cleavage	1
Jr5D	miR390-3p-1	Jr1DG00158500-RA	2.5	Cleavage	1
Jr5D	miR390-3p-1	Jr2DG00182300-RA	3	Translation	1
Jr5D	miR390-3p-1	Jr2DG00125100-RA	3.5	Cleavage	1
Jr5D	miR390-3p-1	Jr5SG00033600-RA	4	Cleavage	2
Jr5D	miR390-3p-1	Jr5SG00033600-RA	5	Cleavage	2
Jr7D	miR390-3p-2	Jr2DG00125100-RA	4	Cleavage	1
Jr7D	miR390-3p-2	Jr1DG00000300-RA	4	Cleavage	1
Jr7D	miR390-3p-2	Jr6DG00026100-RA	4.5	Cleavage	1
Jr7D	miR390-3p-2	Jr6DG00110300-RA	4.5	Cleavage	1
Jr5D	miR390-5p-1	Jr7DG00065600-RA	2.5	Translation	1
Jr5D	miR390-5p-1	Jr5DG00034700-RA	2.5	Cleavage	1
Jr5D	miR390-5p-1	Jr3DG00088000-RA	2.5	Cleavage	1
Jr5D	miR390-5p-1	Jr2DG00208400-RA	3	Cleavage	1
Jr5D	miR390-5p-1	Jr2DG00108600-RA	3.5	Cleavage	1
Jr7D	miR390-5p-2	Jr7DG00065600-RA	2.5	Translation	1
Jr7D	miR390-5p-2	Jr5DG00034700-RA	2.5	Cleavage	1
Jr7D	miR390-5p-2	Jr3DG00088000-RA	2.5	Cleavage	1
Jr7D	miR390-5p-2	Jr2DG00208400-RA	3	Cleavage	1
Jr7D	miR390-5p-2	Jr2DG00108600-RA	3.5	Cleavage	1
Jr1S	miR393-3p-1	Jr2SG00179700-RA	2.5	Cleavage	1
Jr1S	miR393-3p-1	Jr3DG00072500-RA	2.5	Cleavage	1
Jr1S	miR393-3p-1	Jr1SG00107900-RA	3.5	Cleavage	1
Jr1S	miR393-3p-1	Jr5DG00102300-RA	4	Cleavage	1
Jr1S	miR393-3p-1	Jr2DG00251400-RA	5	Cleavage	1
Jr1D	miR393-3p-2	Jr2SG00179700-RA	2.5	Cleavage	1
Jr1D	miR393-3p-2	Jr3DG00072500-RA	2.5	Cleavage	1
Jr1D	miR393-3p-2	Jr1SG00107900-RA	3.5	Cleavage	1
Jr1D	miR393-3p-2	Jr5DG00102300-RA	4	Cleavage	1
Jr1D	miR393-3p-2	Jr2DG00251400-RA	5	Cleavage	1
Jr2D	miR393-5p-1	Jr6DG00017300-RA	3	Cleavage	1
Jr2D	miR393-5p-1	Jr1DG00130900-RA	4.5	Cleavage	1
Jr2D	miR393-5p-1	Jr3DG00211300-RA	4.5	Cleavage	1
Jr2D	miR393-5p-1	Jr8DG00119300-RA	4.5	Cleavage	1
Jr2D	miR393-5p-1	Jr3DG00009400-RA	5	Cleavage	1
Jr1D	miR393-5p-2	Jr6DG00017300-RA	3	Cleavage	1
Jr1D	miR393-5p-2	Jr1SG00164000-RA	4	Cleavage	1
Jr1D	miR393-5p-2	Jr1DG00130900-RA	4.5	Cleavage	1
Jr1D	miR393-5p-2	Jr3DG00211300-RA	4.5	Cleavage	1
Jr1S	miR393-5p-3	Jr6DG00017300-RA	3	Cleavage	1
Jr1S	miR393-5p-3	Jr1SG00164000-RA	4	Cleavage	1
Jr1S	miR393-5p-3	Jr1DG00130900-RA	4.5	Cleavage	1
Jr1S	miR393-5p-3	Jr3DG00211300-RA	4.5	Cleavage	1
Jr4S	miR394-3p-1	Jr2DG00073800-RA	3	Cleavage	1
Jr4S	miR394-3p-1	Jr1SG00182400-RA	3.5	Cleavage	1
Jr4S	miR394-3p-1	Jr8DG00007300-RA	3.5	Cleavage	1
Jr4S	miR394-3p-1	Jr4SG00053700-RA	3.5	Cleavage	1
Jr4S	miR394-3p-1	Jr3DG00096900-RA	3.5	Translation	1
Jr4D	miR394-3p-2	Jr2DG00073800-RA	3	Cleavage	1
Jr4D	miR394-3p-2	Jr1SG00182400-RA	3.5	Cleavage	1
Jr4D	miR394-3p-2	Jr8DG00007300-RA	3.5	Cleavage	1
Jr4D	miR394-3p-2	Jr4SG00053700-RA	3.5	Cleavage	1
Jr4D	miR394-3p-2	Jr3DG00096900-RA	3.5	Translation	1
Jr4D	miR394-5p-1	Jr3SG00117300-RA	1	Cleavage	1
Jr4D	miR394-5p-1	Jr3DG00097200-RA	1	Cleavage	1
Jr4D	miR394-5p-1	Jr7SG00023300-RA	3	Translation	1
Jr4D	miR394-5p-1	Jr6SG00074900-RA	3.5	Cleavage	1
Jr4D	miR394-5p-1	Jr5DG00188300-RA	4.5	Cleavage	1
Jr3D	miR394-5p-2	Jr3SG00117300-RA	1	Cleavage	1
Jr3D	miR394-5p-2	Jr3DG00097200-RA	1	Cleavage	1
Jr3D	miR394-5p-2	Jr7SG00023300-RA	3	Translation	1
Jr3D	miR394-5p-2	Jr6SG00074900-RA	3.5	Cleavage	1
Jr3D	miR394-5p-2	Jr5DG00188300-RA	4.5	Cleavage	1
Jr4S	miR394-5p-3	Jr3SG00117300-RA	1	Cleavage	1
Jr4S	miR394-5p-3	Jr3DG00097200-RA	1	Cleavage	1
Jr4S	miR394-5p-3	Jr7SG00023300-RA	3	Translation	1
Jr4S	miR394-5p-3	Jr6SG00074900-RA	3.5	Cleavage	1
Jr4S	miR394-5p-3	Jr5DG00188300-RA	4.5	Cleavage	1
Jr2D	miR396-3p-1	Jr5DG00160100-RA	1.5	Cleavage	1
Jr2D	miR396-3p-1	Jr1DG00256700-RA	2	Translation	1
Jr2D	miR396-3p-1	Jr3SG00118300-RA	2.5	Cleavage	1
Jr2D	miR396-3p-1	Jr5SG00010200-RA	2.5	Cleavage	1
Jr2D	miR396-3p-1	Jr3DG00095900-RA	3.5	Cleavage	1
Jr2D	miR396-3p-2	Jr3DG00002400-RA	2	Cleavage	1
Jr2D	miR396-3p-2	Jr5DG00160100-RA	2.5	Cleavage	1
Jr2D	miR396-3p-2	Jr3DG00013500-RA	3	Cleavage	1
Jr2D	miR396-3p-2	Jr3SG00042400-RA	3	Cleavage	1
Jr2D	miR396-3p-2	Jr4DG00020800-RA	4	Cleavage	1
Jr3S	miR396-3p-3	Jr7SG00068900-RA	2	Cleavage	1
Jr3S	miR396-3p-3	Jr6SG00136600-RA	4	Cleavage	1
Jr3S	miR396-3p-3	Jr4SG00036400-RA	4	Cleavage	1
Jr3S	miR396-3p-3	Jr3SG00000600-RA	5	Cleavage	1
Jr3S	miR396-3p-3	Jr2DG00176600-RA	5	Cleavage	1
Jr2S	miR396-3p-4	Jr5DG00160100-RA	1	Cleavage	1
Jr2S	miR396-3p-4	Jr2DG00049000-RA	2.5	Cleavage	1
Jr2S	miR396-3p-4	Jr3DG00002400-RA	2.5	Cleavage	1
Jr2S	miR396-3p-4	Jr4SG00008700-RA	3	Cleavage	1
Jr2S	miR396-3p-4	Jr4SG00020600-RA	4	Translation	1
Jr2S	miR396-5p-1	Jr5DG00019300-RA	1.5	Cleavage	1
Jr2S	miR396-5p-1	Jr3SG00075300-RA	1.5	Cleavage	2
Jr2S	miR396-5p-1	Jr3DG00065600-RA	2.5	Cleavage	1
Jr2S	miR396-5p-1	Jr1DG00206900-RA	2.5	Cleavage	1
Jr2S	miR396-5p-1	Jr4SG00157000-RA	3.5	Cleavage	1
Jr2S	miR396-5p-1	Jr3SG00075300-RA	5	Cleavage	2
Jr2D	miR396-5p-2	Jr5DG00019300-RA	1.5	Cleavage	1
Jr2D	miR396-5p-2	Jr3SG00075300-RA	1.5	Cleavage	2
Jr2D	miR396-5p-2	Jr3DG00065600-RA	2.5	Cleavage	1
Jr2D	miR396-5p-2	Jr1DG00206900-RA	2.5	Cleavage	1
Jr2D	miR396-5p-2	Jr4SG00157000-RA	3.5	Cleavage	1
Jr2D	miR396-5p-2	Jr3SG00075300-RA	5	Cleavage	2
Jr2D	miR396-5p-3	Jr5DG00019300-RA	1.5	Cleavage	1
Jr2D	miR396-5p-3	Jr3SG00075300-RA	1.5	Cleavage	2
Jr2D	miR396-5p-3	Jr3DG00065600-RA	2.5	Cleavage	1
Jr2D	miR396-5p-3	Jr4DG00178900-RA	3	Cleavage	1
Jr2D	miR396-5p-3	Jr1DG00231200-RA	3	Cleavage	1
Jr2D	miR396-5p-3	Jr3SG00075300-RA	5	Cleavage	2
Jr5D	miR397-5p-1	Jr5DG00194600-RA	0.5	Cleavage	1
Jr5D	miR397-5p-1	Jr7SG00068700-RA	0.5	Cleavage	1
Jr5D	miR397-5p-1	Jr5DG00194700-RA	0.5	Cleavage	1
Jr5D	miR397-5p-1	Jr5DG00192400-RA	2	Cleavage	1
Jr5D	miR397-5p-1	Jr7DG00076900-RA	2	Cleavage	2
Jr5D	miR397-5p-1	Jr7DG00076900-RA	5	Translation	2
Jr7D	miR398-3p-1	Jr7DG00036500-RA	3.5	Cleavage	1
Jr7D	miR398-3p-1	Jr6DG00176700-RA	3.5	Cleavage	1
Jr7D	miR398-3p-1	Jr5DG00032400-RA	4	Translation	1
Jr7D	miR398-3p-1	Jr3DG00145600-RA	4	Cleavage	1
Jr7D	miR398-3p-1	Jr7SG00067300-RA	4.5	Cleavage	1
Jr7S	miR398-3p-2	Jr2DG00009500-RA	3	Cleavage	1
Jr7S	miR398-3p-2	Jr8SG00015600-RA	3.5	Cleavage	1
Jr7S	miR398-3p-2	Jr7SG00067300-RA	4	Cleavage	1
Jr7S	miR398-3p-2	Jr6SG00121300-RA	4.5	Translation	1
Jr2D	miR399-3p-1	Jr4SG00064100-RA	3	Cleavage	1
Jr2D	miR399-3p-1	Jr1SG00138600-RA	3	Cleavage	1
Jr2D	miR399-3p-1	Jr8DG00047500-RA	3.5	Cleavage	1
Jr2D	miR399-3p-1	Jr7SG00038600-RA	3.5	Cleavage	1
Jr2D	miR399-3p-1	Jr2DG00249300-RA	4.5	Cleavage	1
Jr2S	miR399-3p-2	Jr6DG00087000-RA	3	Cleavage	1
Jr2S	miR399-3p-2	Jr7DG00163200-RA	3.5	Translation	1
Jr2S	miR399-3p-2	Jr4DG00160400-RA	3.5	Translation	1
Jr2S	miR399-3p-2	Jr2DG00249300-RA	4	Cleavage	1
Jr2S	miR399-3p-2	Jr2SG00169700-RA	5	Cleavage	1
Jr5D	miR399-3p-3	Jr8SG00066500-RA	3.5	Cleavage	1
Jr5D	miR399-3p-3	Jr7SG00091600-RA	4	Translation	1
Jr5D	miR399-3p-3	Jr5SG00146400-RA	4	Translation	1
Jr5D	miR399-3p-3	Jr6DG00028400-RA	5	Cleavage	1
Jr5D	miR399-3p-3	Jr4DG00051000-RA	5	Cleavage	1
Jr5S	miR399-3p-4	Jr2DG00053600-RA	3	Cleavage	1
Jr5S	miR399-3p-4	Jr5DG00036800-RA	3	Cleavage	1
Jr5S	miR399-3p-4	Jr5DG00062200-RA	3.5	Cleavage	1
Jr5S	miR399-3p-4	Jr5DG00021800-RA	4	Translation	1
Jr5S	miR399-3p-4	Jr6DG00201200-RA	4.5	Cleavage	1
Jr5D	miR399-3p-5	Jr7SG00058100-RA	2	Cleavage	1
Jr5D	miR399-3p-5	Jr7SG00016200-RA	2.5	Cleavage	1
Jr5D	miR399-3p-5	Jr1SG00145200-RA	2.5	Cleavage	1
Jr5D	miR399-3p-5	Jr5DG00045600-RA	3	Cleavage	1
Jr5D	miR399-3p-5	Jr3SG00026200-RA	3.5	Cleavage	1
Jr4S	miR403-3p-1	Jr5DG00159900-RA	3	Cleavage	1
Jr4S	miR403-3p-1	Jr8SG00077200-RA	3	Translation	1
Jr4S	miR403-3p-1	Jr8SG00075400-RA	3.5	Translation	1
Jr4S	miR403-3p-1	Jr6DG00104900-RA	4	Cleavage	1
Jr4S	miR403-3p-1	Jr2SG00197000-RA	4.5	Translation	1
Jr1D	miR403-3p-2	Jr5DG00159900-RA	3	Cleavage	1
Jr1D	miR403-3p-2	Jr8SG00077200-RA	3	Translation	1
Jr1D	miR403-3p-2	Jr8SG00075400-RA	3.5	Translation	1
Jr1D	miR403-3p-2	Jr6DG00104900-RA	4	Cleavage	1
Jr1D	miR403-3p-2	Jr2SG00197000-RA	4.5	Translation	1
Jr1D	miR403-5p-1	Jr1DG00104500-RA	2	Cleavage	1
Jr1D	miR403-5p-1	Jr1SG00158300-RA	2.5	Cleavage	1
Jr1D	miR403-5p-1	Jr5DG00057700-RA	3	Translation	1
Jr1D	miR403-5p-1	Jr1DG00067500-RA	3.5	Cleavage	1
Jr1D	miR403-5p-1	Jr6SG00110700-RA	4.5	Translation	1
Jr4D	miR408-3p-1	Jr8DG00020800-RA	1	Cleavage	1
Jr4D	miR408-3p-1	Jr3DG00014300-RA	1.5	Cleavage	1
Jr4D	miR408-3p-1	Jr3DG00041400-RA	1.5	Cleavage	1
Jr4D	miR408-3p-1	Jr8SG00023000-RA	2.5	Cleavage	2
Jr4D	miR408-3p-1	Jr8SG00023000-RA	2.5	Cleavage	2
Jr4D	miR408-3p-1	Jr8SG00022900-RA	2.5	Cleavage	1
Jr3D	miR414-5p-1	Jr3DG00072800-RA	1	Cleavage	4
Jr3D	miR414-5p-1	Jr2DG00106900-RA	1	Cleavage	1
Jr3D	miR414-5p-1	Jr2SG00049000-RA	1	Cleavage	2
Jr3D	miR414-5p-1	Jr2SG00049000-RA	1	Cleavage	2
Jr3D	miR414-5p-1	Jr4DG00135600-RA	1	Cleavage	1
Jr3D	miR414-5p-1	Jr1DG00095000-RA	1	Cleavage	1
Jr3D	miR414-5p-1	Jr3DG00072800-RA	2.5	Cleavage	4
Jr3D	miR414-5p-1	Jr3DG00072800-RA	3	Cleavage	4
Jr3D	miR414-5p-1	Jr3DG00072800-RA	4	Cleavage	4
Jr2D	miR477-5p-1	Jr6DG00011400-RA	1	Cleavage	1
Jr2D	miR477-5p-1	Jr1DG00271500-RA	2.5	Cleavage	1
Jr2D	miR477-5p-1	Jr1DG00180500-RA	2.5	Cleavage	1
Jr2D	miR477-5p-1	Jr8DG00090200-RA	3.5	Cleavage	1
Jr2D	miR477-5p-1	Jr1DG00162400-RA	3.5	Cleavage	1
Jr2D	miR477-5p-2	Jr6DG00011400-RA	1	Cleavage	1
Jr2D	miR477-5p-2	Jr1DG00271500-RA	2.5	Cleavage	1
Jr2D	miR477-5p-2	Jr1DG00180500-RA	2.5	Cleavage	1
Jr2D	miR477-5p-2	Jr8DG00090200-RA	3.5	Cleavage	1
Jr2D	miR477-5p-2	Jr1DG00162400-RA	3.5	Cleavage	1
Jr3S	miR482-3p-2	Jr8SG00102600-RA	2.5	Cleavage	1
Jr3S	miR482-3p-2	Jr4DG00046000-RA	3	Translation	1
Jr3S	miR482-3p-2	Jr2SG00123300-RA	3	Translation	1
Jr3S	miR482-3p-2	Jr2SG00121600-RA	3	Translation	1
Jr3S	miR482-3p-2	Jr1DG00021600-RA	3	Translation	1
Jr3D	miR482-3p-3	Jr4DG00046000-RA	1.5	Cleavage	1
Jr3D	miR482-3p-3	Jr2SG00123300-RA	1.5	Cleavage	1
Jr3D	miR482-3p-3	Jr2SG00121600-RA	1.5	Cleavage	1
Jr3D	miR482-3p-3	Jr1DG00021600-RA	1.5	Cleavage	1
Jr3D	miR482-3p-3	Jr5DG00155200-RA	1.5	Cleavage	1
Jr6D	miR482-3p-4	Jr4SG00138800-RA	2.5	Translation	1
Jr6D	miR482-3p-4	Jr4SG00138500-RA	3	Translation	1
Jr6D	miR482-3p-4	Jr4DG00143900-RA	3	Translation	2
Jr6D	miR482-3p-4	Jr7DG00035200-RA	3	Cleavage	1
Jr6D	miR482-3p-4	Jr00G00006700-RA	3	Cleavage	1
Jr6D	miR482-3p-4	Jr4DG00143900-RA	5	Translation	2
Jr2D	miR482-3p-5	Jr4DG00144000-RA	2.5	Cleavage	1
Jr2D	miR482-3p-5	Jr6DG00023600-RA	2.5	Cleavage	1
Jr2D	miR482-3p-5	Jr4DG00163300-RA	3.5	Cleavage	1
Jr2D	miR482-3p-5	Jr5DG00054000-RA	4	Cleavage	1
Jr2D	miR482-3p-5	Jr6DG00169600-RA	4.5	Cleavage	1
Jr2S	miR482-3p-6	Jr4DG00144000-RA	2.5	Cleavage	1
Jr2S	miR482-3p-6	Jr6DG00023600-RA	2.5	Cleavage	1
Jr2S	miR482-3p-6	Jr4DG00163300-RA	3.5	Cleavage	1
Jr2S	miR482-3p-6	Jr5DG00054000-RA	4	Cleavage	1
Jr2S	miR482-3p-6	Jr6DG00169600-RA	4.5	Cleavage	1
Jr5D	miR530-5p-1	Jr8DG00014300-RA	1	Cleavage	1
Jr5D	miR530-5p-1	Jr5SG00171000-RA	3	Cleavage	1
Jr5D	miR530-5p-1	Jr6DG00111200-RA	3.5	Cleavage	1
Jr5D	miR530-5p-1	Jr3DG00166900-RA	4	Cleavage	1
Jr5D	miR530-5p-1	Jr7DG00034000-RA	4.5	Cleavage	1
Jr1S	miR827-3p-1	Jr6SG00112000-RA	2	Cleavage	1
Jr1S	miR827-3p-1	Jr1SG00116400-RA	3	Cleavage	1
Jr1S	miR827-3p-1	Jr3DG00068000-RA	3	Cleavage	1
Jr1S	miR827-3p-1	Jr4DG00059500-RA	3.5	Cleavage	1
Jr1S	miR827-3p-1	Jr3DG00114200-RA	5	Cleavage	1

## Sheet: Table_6_SuppInfo
Table S6. Chromosome locations of target genes and miRNAs in the J. microcarpa genome and their regulation by miRNAs
miRNA_located_chr	miRNA_Acc.	Target_Acc.	Expectation	Inhibition	Multiplicity
Jm2D	miR166-5p-3	Jm00G00008500-RA	3.5	Cleavage	1
Jm2D	miR166-5p-4	Jm00G00008500-RA	3.5	Cleavage	1
Jm2S	miR166-5p-5	Jm00G00008500-RA	3.5	Cleavage	1
Jm1D	miR160-3p-1	Jm2DG00147900-RA	3	Translation	1
Jm1D	miR160-3p-1	Jm2DG00148900-RA	2	Cleavage	1
Jm1D	miR160-3p-1	Jm1DG00246900-RA	2.5	Cleavage	1
Jm1D	miR160-5p-1	Jm5DG00162800-RA	0.5	Cleavage	1
Jm1D	miR160-5p-1	Jm3DG00207000-RA	0.5	Cleavage	1
Jm1D	miR166-3p-5	Jm5DG00103600-RA	1	Cleavage	1
Jm1D	miR166-3p-5	Jm1DG00216300-RA	0.5	Cleavage	1
Jm1D	miR166-5p-1	Jm4DG00112800-RA	4	Cleavage	1
Jm1D	miR166-5p-1	Jm3DG00070400-RA	4.5	Cleavage	1
Jm1D	miR166-5p-1	Jm7DG00110400-RA	4	Cleavage	1
Jm1D	miR166-5p-1	Jm7DG00159000-RA	3	Cleavage	1
Jm1D	miR167-3p-4	Jm2DG00232000-RA	3.5	Cleavage	1
Jm1D	miR167-3p-4	Jm5DG00002500-RA	4	Cleavage	2
Jm1D	miR167-3p-4	Jm5DG00002500-RA	5	Cleavage	2
Jm1D	miR167-3p-4	Jm3DG00048500-RA	3.5	Cleavage	1
Jm1D	miR167-3p-4	Jm7DG00143500-RA	2.5	Cleavage	1
Jm1D	miR167-5p-5	Jm5DG00107400-RA	3.5	Cleavage	1
Jm1D	miR167-5p-5	Jm7DG00001800-RA	3	Cleavage	1
Jm1D	miR393-5p-1	Jm6DG00069500-RA	3.5	Cleavage	1
Jm1D	miR393-5p-1	Jm1DG00119800-RA	4.5	Cleavage	1
Jm1D	miR393-5p-1	Jm1DG00167700-RA	2	Cleavage	2
Jm1D	miR393-5p-1	Jm1DG00167700-RA	3.5	Cleavage	2
Jm1D	miR403-3p-1	Jm5DG00156100-RA	3	Cleavage	1
Jm1D	miR403-3p-1	Jm8DG00023400-RA	4	Cleavage	1
Jm1D	miR403-3p-1	Jm4DG00088200-RA	3	Cleavage	1
Jm1D	miR403-3p-1	Jm7DG00139800-RA	4.5	Translation	1
Jm1D	miR403-5p-1	Jm5DG00011300-RA	4.5	Cleavage	1
Jm1D	miR403-5p-1	Jm5DG00057200-RA	3	Translation	1
Jm1D	miR403-5p-1	Jm1DG00063200-RA	3.5	Cleavage	1
Jm1S	miR160-3p-3	Jm2DG00147900-RA	3	Translation	1
Jm1S	miR160-3p-3	Jm2DG00148900-RA	2	Cleavage	1
Jm1S	miR160-3p-3	Jm1DG00246900-RA	2.5	Cleavage	1
Jm1S	miR160-5p-2	Jm5DG00162800-RA	0.5	Cleavage	1
Jm1S	miR160-5p-2	Jm3DG00207000-RA	0.5	Cleavage	1
Jm1S	miR164-5p-3	Jm6DG00045800-RA	1.5	Cleavage	1
Jm1S	miR164-5p-3	Jm8DG00033600-RA	3	Cleavage	1
Jm1S	miR167-3p-3	Jm2DG00232000-RA	2.5	Cleavage	1
Jm1S	miR167-3p-3	Jm6DG00110300-RA	4	Cleavage	1
Jm1S	miR167-3p-3	Jm5DG00091500-RA	3	Cleavage	1
Jm1S	miR167-5p-1	Jm5DG00107400-RA	3.5	Cleavage	1
Jm1S	miR167-5p-1	Jm7DG00001800-RA	3	Cleavage	1
Jm1S	miR393-3p-1	Jm2DG00244700-RA	5	Cleavage	1
Jm1S	miR393-3p-1	Jm7DG00097600-RA	2.5	Cleavage	1
Jm1S	miR393-5p-3	Jm6DG00069500-RA	3.5	Cleavage	1
Jm1S	miR393-5p-3	Jm1DG00119800-RA	4.5	Cleavage	1
Jm1S	miR393-5p-3	Jm1DG00167700-RA	2	Cleavage	2
Jm1S	miR393-5p-3	Jm1DG00167700-RA	3.5	Cleavage	2
Jm1S	miR827-3p-1	Jm5DG00206300-RA	5	Cleavage	1
Jm1S	miR827-3p-1	Jm3DG00067400-RA	3	Cleavage	1
Jm1S	miR827-3p-1	Jm3DG00111600-RA	4	Cleavage	1
Jm2D	miR156-3p-2	Jm2DG00180800-RA	2.5	Cleavage	1
Jm2D	miR156-3p-2	Jm2DG00191000-RA	3.5	Cleavage	1
Jm2D	miR156-3p-6	Jm2DG00180800-RA	2.5	Cleavage	1
Jm2D	miR156-3p-6	Jm2DG00191000-RA	3.5	Cleavage	1
Jm2D	miR156-5p-1	Jm6DG00005400-RA	0.5	Cleavage	1
Jm2D	miR156-5p-1	Jm6DG00055800-RA	0.5	Cleavage	1
Jm2D	miR156-5p-8	Jm6DG00005400-RA	1	Cleavage	1
Jm2D	miR156-5p-8	Jm5DG00028800-RA	1	Cleavage	1
Jm2D	miR156-5p-8	Jm3DG00094300-RA	1	Cleavage	1
Jm2D	miR157-3p-2	Jm4DG00088100-RA	1.5	Cleavage	1
Jm2D	miR157-3p-2	Jm4DG00194100-RA	3	Cleavage	1
Jm2D	miR157-3p-4	Jm8DG00050000-RA	3.5	Cleavage	1
Jm2D	miR157-3p-4	Jm3DG00110200-RA	3	Cleavage	2
Jm2D	miR157-3p-4	Jm3DG00110200-RA	5	Cleavage	2
Jm2D	miR166-3p-1	Jm5DG00103600-RA	1	Cleavage	1
Jm2D	miR166-3p-1	Jm1DG00216300-RA	0.5	Cleavage	1
Jm2D	miR166-3p-3	Jm5DG00103600-RA	1	Cleavage	1
Jm2D	miR166-3p-3	Jm1DG00216300-RA	0.5	Cleavage	1
Jm2D	miR166-5p-3	Jm6DG00030100-RA	2	Cleavage	1
Jm2D	miR166-5p-3	Jm1DG00009400-RA	4.5	Cleavage	1
Jm2D	miR166-5p-3	Jm7DG00063300-RA	2.5	Cleavage	1
Jm2D	miR166-5p-4	Jm6DG00030100-RA	2	Cleavage	1
Jm2D	miR166-5p-4	Jm1DG00009400-RA	4.5	Cleavage	1
Jm2D	miR166-5p-4	Jm7DG00063300-RA	2.5	Cleavage	1
Jm2D	miR171-3p-2	Jm7DG00030800-RA	3	Translation	1
Jm2D	miR171-3p-7	Jm2DG00088400-RA	3.5	Translation	1
Jm2D	miR171-3p-7	Jm1DG00030100-RA	3	Cleavage	1
Jm2D	miR171-3p-7	Jm7DG00030800-RA	0.5	Cleavage	1
Jm2D	miR393-5p-2	Jm2DG00253800-RA	4.5	Cleavage	1
Jm2D	miR393-5p-2	Jm6DG00069500-RA	3.5	Cleavage	1
Jm2D	miR393-5p-2	Jm8DG00107000-RA	4.5	Cleavage	1
Jm2D	miR393-5p-2	Jm1DG00119800-RA	4.5	Cleavage	1
Jm2D	miR393-5p-2	Jm1DG00167700-RA	2	Cleavage	2
Jm2D	miR393-5p-2	Jm1DG00167700-RA	3.5	Cleavage	2
Jm2D	miR396-3p-1	Jm5DG00156300-RA	1.5	Cleavage	1
Jm2D	miR396-3p-1	Jm1DG00229900-RA	2	Translation	1
Jm2D	miR396-3p-1	Jm3DG00094000-RA	3.5	Cleavage	1
Jm2D	miR396-3p-3	Jm5DG00156300-RA	2.5	Cleavage	1
Jm2D	miR396-3p-3	Jm4DG00020100-RA	4	Cleavage	1
Jm2D	miR396-3p-3	Jm4DG00078800-RA	3.5	Cleavage	1
Jm2D	miR396-3p-3	Jm3DG00002100-RA	1.5	Cleavage	1
Jm2D	miR396-5p-2	Jm5DG00019700-RA	2	Cleavage	1
Jm2D	miR396-5p-2	Jm1DG00204100-RA	3	Cleavage	1
Jm2D	miR396-5p-2	Jm4DG00170100-RA	3	Cleavage	1
Jm2D	miR396-5p-5	Jm2DG00257100-RA	2.5	Cleavage	1
Jm2D	miR396-5p-5	Jm5DG00019700-RA	2	Cleavage	1
Jm2D	miR396-5p-5	Jm1DG00181400-RA	2.5	Cleavage	1
Jm2D	miR396-5p-5	Jm7DG00131400-RA	4.5	Cleavage	1
Jm2D	miR399-3p-1	Jm2DG00242000-RA	4.5	Cleavage	1
Jm2D	miR399-3p-1	Jm4DG00146700-RA	3	Cleavage	1
Jm2D	miR477-5p-2	Jm2DG00242200-RA	3.5	Translation	1
Jm2D	miR477-5p-2	Jm6DG00011500-RA	1	Cleavage	1
Jm2D	miR477-5p-2	Jm1DG00244200-RA	2.5	Cleavage	1
Jm2D	miR477-5p-2	Jm1DG00274200-RA	4	Cleavage	1
Jm2D	miR477-5p-3	Jm2DG00242200-RA	3.5	Translation	1
Jm2D	miR477-5p-3	Jm6DG00011500-RA	1	Cleavage	1
Jm2D	miR477-5p-3	Jm1DG00244200-RA	2.5	Cleavage	1
Jm2D	miR477-5p-3	Jm1DG00274200-RA	4	Cleavage	1
Jm2D	miR482-3p-1	Jm2DG00081700-RA	3	Cleavage	1
Jm2D	miR482-3p-1	Jm6DG00158600-RA	4.5	Cleavage	1
Jm2D	miR482-3p-1	Jm5DG00053400-RA	3.5	Cleavage	1
Jm2S	miR156-5p-6	Jm6DG00005400-RA	1.5	Translation	1
Jm2S	miR156-5p-6	Jm6DG00055800-RA	1.5	Translation	1
Jm2S	miR166-3p-2	Jm5DG00103600-RA	1	Cleavage	1
Jm2S	miR166-3p-2	Jm1DG00216300-RA	0.5	Cleavage	1
Jm2S	miR166-5p-5	Jm6DG00030100-RA	2	Cleavage	1
Jm2S	miR166-5p-5	Jm1DG00009400-RA	4.5	Cleavage	1
Jm2S	miR166-5p-5	Jm7DG00063300-RA	2.5	Cleavage	1
Jm2S	miR171-3p-11	Jm7DG00030800-RA	2	Translation	1
Jm2S	miR171-3p-5	Jm2DG00088400-RA	3.5	Translation	1
Jm2S	miR171-3p-5	Jm1DG00030100-RA	3	Cleavage	1
Jm2S	miR171-3p-5	Jm7DG00030800-RA	0.5	Cleavage	1
Jm2S	miR396-3p-2	Jm2DG00051000-RA	2.5	Cleavage	1
Jm2S	miR396-3p-2	Jm5DG00156300-RA	1	Cleavage	1
Jm2S	miR396-5p-1	Jm2DG00257100-RA	2.5	Cleavage	1
Jm2S	miR396-5p-1	Jm5DG00019700-RA	2	Cleavage	1
Jm2S	miR396-5p-1	Jm1DG00181400-RA	2.5	Cleavage	1
Jm2S	miR396-5p-1	Jm7DG00131400-RA	4.5	Cleavage	1
Jm2S	miR399-3p-2	Jm2DG00242000-RA	4	Cleavage	1
Jm2S	miR399-3p-2	Jm6DG00043300-RA	4	Cleavage	1
Jm2S	miR399-3p-2	Jm6DG00083500-RA	3	Cleavage	1
Jm2S	miR399-3p-2	Jm7DG00146500-RA	3.5	Translation	1
Jm2S	miR477-5p-1	Jm2DG00182900-RA	3.5	Cleavage	1
Jm2S	miR477-5p-1	Jm2DG00205500-RA	4.25	Cleavage	1
Jm2S	miR477-5p-1	Jm6DG00011500-RA	3	Cleavage	1
Jm2S	miR482-3p-5	Jm2DG00081700-RA	3	Cleavage	1
Jm2S	miR482-3p-5	Jm6DG00158600-RA	4.5	Cleavage	1
Jm2S	miR482-3p-5	Jm5DG00053400-RA	3.5	Cleavage	1
Jm3D	miR2275-3p-1	Jm6DG00132800-RA	3.5	Cleavage	1
Jm3D	miR2275-3p-1	Jm6DG00153200-RA	2.5	Cleavage	1
Jm3D	miR2275-3p-1	Jm1DG00144900-RA	2	Cleavage	1
Jm3D	miR2275-3p-1	Jm1DG00254000-RA	3.5	Cleavage	1
Jm3D	miR2275-3p-1	Jm7DG00074500-RA	3	Cleavage	2
Jm3D	miR2275-3p-1	Jm7DG00074500-RA	4	Cleavage	2
Jm3D	miR394-5p-4	Jm2DG00037100-RA	3	Cleavage	1
Jm3D	miR394-5p-4	Jm6DG00110200-RA	2.5	Cleavage	1
Jm3D	miR394-5p-4	Jm3DG00095200-RA	1	Cleavage	1
Jm3D	miR398-3p-2	Jm5DG00031800-RA	3.5	Translation	1
Jm3D	miR398-3p-2	Jm4DG00096800-RA	3.5	Cleavage	1
Jm3D	miR398-3p-2	Jm3DG00134100-RA	3	Cleavage	1
Jm3D	miR398-3p-2	Jm3DG00139800-RA	3.5	Cleavage	1
Jm3D	miR482-3p-2	Jm2DG00256200-RA	3	Translation	2
Jm3D	miR482-3p-2	Jm2DG00256200-RA	5	Cleavage	2
Jm3D	miR482-3p-2	Jm1DG00120400-RA	1	Cleavage	1
Jm3D	miR482-3p-2	Jm7DG00118400-RA	2.5	Translation	1
Jm3S	miR171-3p-6	Jm2DG00106200-RA	4	Cleavage	1
Jm3S	miR171-3p-6	Jm7DG00143300-RA	4.5	Cleavage	1
Jm3S	miR319-3p-1	Jm7DG00016400-RA	1.5	Cleavage	1
Jm3S	miR319-3p-1	Jm7DG00079400-RA	3.5	Cleavage	1
Jm3S	miR319-3p-1	Jm7DG00135400-RA	1.5	Cleavage	1
Jm3S	miR319-5p-1	Jm2DG00115200-RA	5	Cleavage	1
Jm3S	miR394-5p-2	Jm2DG00037100-RA	3	Cleavage	1
Jm3S	miR394-5p-2	Jm6DG00110200-RA	2.5	Cleavage	1
Jm3S	miR394-5p-2	Jm3DG00095200-RA	1	Cleavage	1
Jm3S	miR396-5p-3	Jm5DG00019700-RA	4	Cleavage	1
Jm3S	miR396-5p-3	Jm3DG00133900-RA	3	Cleavage	1
Jm3S	miR396-5p-4	Jm5DG00019700-RA	2.5	Cleavage	1
Jm3S	miR396-5p-4	Jm1DG00181400-RA	2.5	Cleavage	1
Jm3S	miR482-3p-3	Jm1DG00120400-RA	2.5	Translation	1
Jm3S	miR482-3p-3	Jm3DG00126300-RA	3	Cleavage	1
Jm3S	miR482-3p-3	Jm7DG00079400-RA	3	Cleavage	1
Jm4D	miR156-3p-1	Jm6DG00160600-RA	3.5	Cleavage	1
Jm4D	miR156-3p-1	Jm6DG00172800-RA	3	Cleavage	1
Jm4D	miR156-3p-1	Jm7DG00025200-RA	4	Translation	1
Jm4D	miR156-3p-1	Jm7DG00127900-RA	3.5	Cleavage	2
Jm4D	miR156-3p-1	Jm7DG00127900-RA	5	Cleavage	2
Jm4D	miR156-5p-4	Jm6DG00005400-RA	1	Cleavage	1
Jm4D	miR156-5p-4	Jm5DG00028800-RA	1	Cleavage	1
Jm4D	miR156-5p-4	Jm3DG00094300-RA	1	Cleavage	1
Jm4D	miR164-3p-2	Jm2DG00077100-RA	3	Translation	1
Jm4D	miR164-3p-2	Jm2DG00204700-RA	3	Translation	1
Jm4D	miR164-3p-2	Jm1DG00141500-RA	3	Translation	1
Jm4D	miR164-3p-2	Jm7DG00101300-RA	3	Translation	1
Jm4D	miR164-5p-2	Jm2DG00021600-RA	2	Cleavage	1
Jm4D	miR164-5p-2	Jm6DG00045800-RA	0.5	Cleavage	1
Jm4D	miR167-3p-2	Jm8DG00084600-RA	3	Cleavage	1
Jm4D	miR167-3p-2	Jm8DG00131500-RA	4	Cleavage	2
Jm4D	miR167-3p-2	Jm8DG00131500-RA	4.5	Cleavage	2
Jm4D	miR167-3p-2	Jm4DG00064900-RA	2.5	Cleavage	1
Jm4D	miR167-5p-3	Jm2DG00007400-RA	3.5	Cleavage	1
Jm4D	miR167-5p-3	Jm8DG00007200-RA	4	Cleavage	1
Jm4D	miR167-5p-3	Jm7DG00001800-RA	3	Cleavage	1
Jm4D	miR167-5p-7	Jm2DG00007400-RA	3.5	Cleavage	1
Jm4D	miR167-5p-7	Jm5DG00107400-RA	3.5	Cleavage	1
Jm4D	miR167-5p-7	Jm7DG00001800-RA	3	Cleavage	1
Jm4D	miR170-5p-1	Jm8DG00036200-RA	2.5	Cleavage	1
Jm4D	miR170-5p-1	Jm1DG00236700-RA	3.5	Translation	1
Jm4D	miR170-5p-1	Jm3DG00002600-RA	3.5	Cleavage	1
Jm4D	miR170-5p-1	Jm3DG00176900-RA	3	Cleavage	1
Jm4D	miR171-3p-4	Jm2DG00088400-RA	3.5	Translation	1
Jm4D	miR171-3p-4	Jm1DG00030100-RA	3	Cleavage	1
Jm4D	miR171-3p-4	Jm7DG00030800-RA	0.5	Cleavage	1
Jm4D	miR394-3p-2	Jm2DG00075700-RA	3	Cleavage	1
Jm4D	miR394-3p-2	Jm1DG00075000-RA	4	Translation	1
Jm4D	miR394-3p-2	Jm1DG00267200-RA	4	Cleavage	1
Jm4D	miR394-3p-2	Jm3DG00095000-RA	3.5	Translation	1
Jm4D	miR394-5p-1	Jm2DG00037100-RA	3	Cleavage	1
Jm4D	miR394-5p-1	Jm6DG00110200-RA	2.5	Cleavage	1
Jm4D	miR394-5p-1	Jm3DG00095200-RA	1	Cleavage	1
Jm4D	miR408-3p-1	Jm2DG00256300-RA	3	Cleavage	1
Jm4D	miR408-3p-1	Jm8DG00020000-RA	1	Cleavage	1
Jm4D	miR408-3p-1	Jm3DG00013900-RA	1.5	Cleavage	1
Jm4D	miR408-3p-1	Jm3DG00039600-RA	1.5	Cleavage	1
Jm4S	miR156-3p-4	Jm2DG00202100-RA	4	Cleavage	1
Jm4S	miR156-3p-4	Jm8DG00093000-RA	5	Cleavage	1
Jm4S	miR156-3p-4	Jm1DG00144900-RA	3.5	Cleavage	1
Jm4S	miR156-3p-4	Jm7DG00148300-RA	2	Cleavage	1
Jm4S	miR164-3p-1	Jm2DG00077100-RA	3	Translation	1
Jm4S	miR164-3p-1	Jm2DG00204700-RA	3	Translation	1
Jm4S	miR164-3p-1	Jm1DG00141500-RA	3	Translation	1
Jm4S	miR164-3p-1	Jm7DG00101300-RA	3	Translation	1
Jm4S	miR164-5p-1	Jm2DG00021600-RA	2	Cleavage	1
Jm4S	miR164-5p-1	Jm6DG00045800-RA	0.5	Cleavage	1
Jm4S	miR167-3p-1	Jm8DG00069500-RA	4	Cleavage	1
Jm4S	miR167-3p-1	Jm8DG00131500-RA	3.5	Cleavage	2
Jm4S	miR167-3p-1	Jm8DG00131500-RA	4.5	Cleavage	2
Jm4S	miR167-3p-1	Jm3DG00093700-RA	3.5	Cleavage	1
Jm4S	miR167-5p-2	Jm2DG00007400-RA	3.5	Cleavage	1
Jm4S	miR167-5p-2	Jm5DG00107400-RA	3.5	Cleavage	1
Jm4S	miR167-5p-2	Jm7DG00001800-RA	3	Cleavage	1
Jm4S	miR167-5p-4	Jm2DG00007400-RA	3.5	Cleavage	1
Jm4S	miR167-5p-4	Jm5DG00107400-RA	3.5	Cleavage	1
Jm4S	miR167-5p-4	Jm7DG00001800-RA	3	Cleavage	1
Jm4S	miR170-5p-2	Jm8DG00036200-RA	2.5	Cleavage	1
Jm4S	miR170-5p-2	Jm1DG00236700-RA	3.5	Translation	1
Jm4S	miR170-5p-2	Jm3DG00002600-RA	3.5	Cleavage	1
Jm4S	miR170-5p-2	Jm3DG00176900-RA	3	Cleavage	1
Jm4S	miR171-3p-3	Jm2DG00088400-RA	3.5	Translation	1
Jm4S	miR171-3p-3	Jm1DG00030100-RA	3	Cleavage	1
Jm4S	miR171-3p-3	Jm7DG00030800-RA	0.5	Cleavage	1
Jm4S	miR394-3p-1	Jm2DG00075700-RA	3	Cleavage	1
Jm4S	miR394-3p-1	Jm1DG00075000-RA	4	Translation	1
Jm4S	miR394-3p-1	Jm1DG00267200-RA	4	Cleavage	1
Jm4S	miR394-3p-1	Jm3DG00095000-RA	3.5	Translation	1
Jm4S	miR394-5p-3	Jm2DG00037100-RA	3	Cleavage	1
Jm4S	miR394-5p-3	Jm6DG00110200-RA	2.5	Cleavage	1
Jm4S	miR394-5p-3	Jm3DG00095200-RA	1	Cleavage	1
Jm4S	miR403-3p-2	Jm5DG00156100-RA	3	Cleavage	1
Jm4S	miR403-3p-2	Jm8DG00023400-RA	4	Cleavage	1
Jm4S	miR403-3p-2	Jm4DG00088200-RA	3	Cleavage	1
Jm4S	miR403-3p-2	Jm7DG00139800-RA	4.5	Translation	1
Jm5D	miR160-3p-2	Jm5DG00122000-RA	3.5	Cleavage	1
Jm5D	miR160-3p-2	Jm5DG00122200-RA	3.5	Cleavage	1
Jm5D	miR160-3p-2	Jm5DG00122300-RA	3.5	Cleavage	1
Jm5D	miR160-3p-2	Jm1DG00038900-RA	3	Cleavage	1
Jm5D	miR160-3p-5	Jm1DG00104100-RA	5	Cleavage	1
Jm5D	miR160-3p-5	Jm3DG00162900-RA	3.5	Cleavage	1
Jm5D	miR160-5p-4	Jm5DG00162800-RA	0.5	Cleavage	1
Jm5D	miR160-5p-4	Jm3DG00207000-RA	0.5	Cleavage	1
Jm5D	miR167-5p-6	Jm3DG00189600-RA	3	Cleavage	1
Jm5D	miR167-5p-6	Jm7DG00007600-RA	3	Cleavage	1
Jm5D	miR390-3p-1	Jm2DG00127300-RA	3.5	Cleavage	1
Jm5D	miR390-3p-1	Jm4DG00077600-RA	3	Cleavage	1
Jm5D	miR390-3p-1	Jm7DG00064700-RA	2	Cleavage	1
Jm5D	miR390-5p-1	Jm2DG00112100-RA	3.5	Cleavage	1
Jm5D	miR390-5p-1	Jm2DG00204400-RA	3	Cleavage	1
Jm5D	miR390-5p-1	Jm5DG00119700-RA	2.5	Cleavage	1
Jm5D	miR390-5p-1	Jm7DG00064700-RA	2.5	Translation	1
Jm5D	miR397-5p-1	Jm5DG00188900-RA	0.5	Cleavage	1
Jm5D	miR397-5p-1	Jm3DG00057300-RA	0.5	Cleavage	1
Jm5D	miR397-5p-1	Jm7DG00083600-RA	0	Cleavage	1
Jm5D	miR399-3p-3	Jm6DG00043300-RA	3.5	Cleavage	1
Jm5D	miR399-3p-3	Jm6DG00086700-RA	3	Cleavage	1
Jm5D	miR399-3p-3	Jm6DG00111500-RA	4	Translation	1
Jm5D	miR399-3p-3	Jm3DG00150200-RA	4	Cleavage	1
Jm5D	miR399-3p-3	Jm3DG00167500-RA	2.5	Cleavage	1
Jm5D	miR414-3p-1	Jm3DG00032200-RA	0	Cleavage	1
Jm5D	miR414-3p-1	Jm3DG00071800-RA	0	Cleavage	5
Jm5D	miR414-3p-1	Jm3DG00071800-RA	2.5	Cleavage	5
Jm5D	miR414-3p-1	Jm3DG00071800-RA	3	Cleavage	5
Jm5D	miR414-3p-1	Jm3DG00071800-RA	3.5	Cleavage	5
Jm5D	miR414-3p-1	Jm3DG00071800-RA	4.5	Cleavage	5
Jm5D	miR414-3p-1	Jm7DG00094800-RA	0	Cleavage	1
Jm5S	miR160-3p-4	Jm1DG00104100-RA	5	Cleavage	1
Jm5S	miR160-3p-4	Jm3DG00162900-RA	3.5	Cleavage	1
Jm5S	miR160-5p-3	Jm5DG00162800-RA	0.5	Cleavage	1
Jm5S	miR160-5p-3	Jm3DG00207000-RA	0.5	Cleavage	1
Jm5S	miR399-3p-4	Jm6DG00043300-RA	3.5	Cleavage	1
Jm5S	miR399-3p-4	Jm6DG00086700-RA	3	Cleavage	1
Jm5S	miR399-3p-4	Jm6DG00111500-RA	4	Translation	1
Jm5S	miR399-3p-4	Jm3DG00150200-RA	4	Cleavage	1
Jm5S	miR399-3p-4	Jm3DG00167500-RA	2.5	Cleavage	1
Jm6D	miR171-3p-10	Jm2DG00088400-RA	3.5	Translation	1
Jm6D	miR171-3p-10	Jm1DG00030100-RA	3	Cleavage	1
Jm6D	miR171-3p-10	Jm7DG00030800-RA	0.5	Cleavage	1
Jm6D	miR171-3p-9	Jm6DG00185200-RA	4	Cleavage	1
Jm6D	miR171-3p-9	Jm1DG00030100-RA	2.5	Cleavage	1
Jm6D	miR171-3p-9	Jm7DG00030800-RA	3	Cleavage	1
Jm6D	miR482-3p-6	Jm4DG00068200-RA	2.5	Cleavage	1
Jm6D	miR482-3p-6	Jm7DG00034100-RA	3	Cleavage	1
Jm6S	miR168-3p-1	Jm5DG00106900-RA	3	Cleavage	1
Jm6S	miR168-3p-1	Jm4DG00126400-RA	2	Cleavage	1
Jm6S	miR168-3p-1	Jm4DG00207200-RA	3.5	Cleavage	1
Jm6S	miR168-3p-1	Jm3DG00062500-RA	4	Cleavage	1
Jm6S	miR168-5p-1	Jm2DG00000100-RA	4	Cleavage	1
Jm6S	miR168-5p-1	Jm8DG00132100-RA	2.5	Cleavage	1
Jm6S	miR171-3p-1	Jm6DG00185200-RA	4	Cleavage	1
Jm6S	miR171-3p-1	Jm1DG00030100-RA	2.5	Cleavage	1
Jm6S	miR171-3p-1	Jm7DG00030800-RA	3	Cleavage	1
Jm6S	miR171-3p-8	Jm2DG00088400-RA	3.5	Translation	1
Jm6S	miR171-3p-8	Jm1DG00030100-RA	3	Cleavage	1
Jm6S	miR171-3p-8	Jm7DG00030800-RA	0.5	Cleavage	1
Jm7D	miR390-3p-2	Jm2DG00127300-RA	4	Cleavage	1
Jm7D	miR390-3p-2	Jm6DG00121900-RA	3.5	Cleavage	1
Jm7D	miR390-3p-2	Jm4DG00077600-RA	1.5	Cleavage	1
Jm7D	miR390-3p-2	Jm7DG00064700-RA	2.5	Cleavage	1
Jm7D	miR390-5p-2	Jm2DG00112100-RA	3.5	Cleavage	1
Jm7D	miR390-5p-2	Jm2DG00204400-RA	3	Cleavage	1
Jm7D	miR390-5p-2	Jm5DG00119700-RA	2.5	Cleavage	1
Jm7D	miR390-5p-2	Jm7DG00064700-RA	2.5	Translation	1
Jm7D	miR398-3p-3	Jm5DG00031800-RA	4	Translation	1
Jm7D	miR398-3p-3	Jm3DG00134100-RA	3.5	Cleavage	1
Jm7D	miR398-3p-3	Jm3DG00139800-RA	4	Cleavage	1
Jm7D	miR398-3p-3	Jm7DG00035300-RA	3.5	Cleavage	1
Jm7D	miR530-5p-1	Jm8DG00013700-RA	1	Cleavage	1
Jm7D	miR530-5p-1	Jm1DG00179300-RA	1	Cleavage	1
Jm7D	miR530-5p-1	Jm4DG00098700-RA	3	Cleavage	1
Jm7D	miR530-5p-1	Jm7DG00160500-RA	3	Cleavage	1
Jm7S	miR398-3p-1	Jm3DG00134100-RA	3	Cleavage	1
Jm8D	miR156-3p-3	Jm2DG00171100-RA	3.5	Cleavage	1
Jm8D	miR156-3p-3	Jm2DG00191000-RA	3	Cleavage	1
Jm8D	miR156-5p-3	Jm6DG00005400-RA	1	Cleavage	1
Jm8D	miR156-5p-3	Jm5DG00028800-RA	1	Cleavage	1
Jm8D	miR156-5p-3	Jm3DG00094300-RA	1	Cleavage	1
Jm8D	miR156-5p-7	Jm6DG00005400-RA	1	Cleavage	1
Jm8D	miR156-5p-7	Jm5DG00028800-RA	1	Cleavage	1
Jm8D	miR156-5p-7	Jm3DG00094300-RA	1	Cleavage	1
Jm8D	miR157-3p-3	Jm6DG00070700-RA	5	Cleavage	1
Jm8D	miR157-3p-3	Jm8DG00026000-RA	4	Cleavage	1
Jm8D	miR157-3p-3	Jm1DG00178400-RA	4.5	Cleavage	1
Jm8D	miR162-3p-1	Jm2DG00034600-RA	2.5	Cleavage	1
Jm8D	miR162-3p-1	Jm1DG00084700-RA	3	Cleavage	1
Jm8D	miR162-5p-1	Jm2DG00142100-RA	5	Translation	1
Jm8D	miR162-5p-1	Jm6DG00018700-RA	5	Cleavage	1
Jm8D	miR162-5p-1	Jm6DG00112200-RA	3.5	Cleavage	1
Jm8D	miR162-5p-1	Jm3DG00019900-RA	2	Cleavage	1
Jm8D	miR166-3p-4	Jm5DG00103600-RA	1	Cleavage	1
Jm8D	miR166-3p-4	Jm1DG00216300-RA	0.5	Cleavage	1
Jm8D	miR166-5p-2	Jm2DG00209200-RA	4	Cleavage	1
Jm8D	miR166-5p-2	Jm1DG00208100-RA	2.5	Cleavage	1
Jm8S	miR156-3p-5	Jm5DG00110300-RA	4.5	Cleavage	1
Jm8S	miR156-3p-5	Jm4DG00003400-RA	4	Cleavage	1
Jm8S	miR156-3p-5	Jm4DG00103400-RA	4	Cleavage	1
Jm8S	miR156-3p-5	Jm7DG00025200-RA	4	Translation	1
Jm8S	miR156-5p-2	Jm6DG00005400-RA	1	Cleavage	1
Jm8S	miR156-5p-2	Jm5DG00028800-RA	1	Cleavage	1
Jm8S	miR156-5p-2	Jm3DG00094300-RA	1	Cleavage	1
Jm8S	miR156-5p-5	Jm6DG00005400-RA	1	Cleavage	1
Jm8S	miR156-5p-5	Jm5DG00028800-RA	1	Cleavage	1
Jm8S	miR156-5p-5	Jm3DG00094300-RA	1	Cleavage	1
Jm8S	miR157-3p-1	Jm2DG00101900-RA	3	Cleavage	1
Jm8S	miR157-3p-1	Jm5DG00123100-RA	3.5	Cleavage	1
Jm8S	miR157-3p-1	Jm1DG00178400-RA	4.5	Cleavage	1
Jm8S	miR157-3p-1	Jm1DG00255700-RA	3	Cleavage	1
Jm8S	miR162-3p-2	Jm2DG00034600-RA	2.5	Cleavage	1
Jm8S	miR162-3p-2	Jm1DG00084700-RA	3	Cleavage	1
Jm8S	miR162-5p-2	Jm2DG00142100-RA	5	Translation	1
Jm8S	miR162-5p-2	Jm6DG00018700-RA	5	Cleavage	1
Jm8S	miR162-5p-2	Jm6DG00112200-RA	3.5	Cleavage	1
Jm8S	miR162-5p-2	Jm3DG00019900-RA	2	Cleavage	1
Jm1D	miR160-3p-1	Jm2SG00104300-RA	4	Cleavage	1
Jm1D	miR160-3p-1	Jm2SG00152900-RA	3	Translation	1
Jm1D	miR160-5p-1	Jm5SG00140600-RA	0.5	Cleavage	1
Jm1D	miR160-5p-1	Jm1SG00162600-RA	0	Cleavage	1
Jm1D	miR160-5p-1	Jm3SG00025300-RA	0.5	Cleavage	1
Jm1D	miR166-3p-5	Jm5SG00082200-RA	1	Cleavage	1
Jm1D	miR166-3p-5	Jm4SG00025000-RA	1	Cleavage	1
Jm1D	miR166-3p-5	Jm1SG00141400-RA	0.5	Cleavage	1
Jm1D	miR166-5p-1	Jm7SG00074300-RA	3.5	Cleavage	1
Jm1D	miR167-3p-4	Jm5SG00090900-RA	4	Cleavage	1
Jm1D	miR167-5p-5	Jm5SG00086200-RA	3.5	Cleavage	1
Jm1D	miR167-5p-5	Jm5SG00098500-RA	2	Cleavage	1
Jm1D	miR167-5p-5	Jm1SG00039400-RA	3.5	Cleavage	1
Jm1D	miR393-5p-1	Jm4SG00015100-RA	5	Translation	1
Jm1D	miR403-3p-1	Jm8SG00028800-RA	3.5	Cleavage	1
Jm1D	miR403-5p-1	Jm2SG00023900-RA	3	Cleavage	1
Jm1D	miR403-5p-1	Jm1SG00154600-RA	2.5	Cleavage	1
Jm1S	miR160-3p-3	Jm2SG00104300-RA	4	Cleavage	1
Jm1S	miR160-3p-3	Jm2SG00152900-RA	3	Translation	1
Jm1S	miR160-5p-2	Jm5SG00140600-RA	0.5	Cleavage	1
Jm1S	miR160-5p-2	Jm1SG00162600-RA	0	Cleavage	1
Jm1S	miR160-5p-2	Jm3SG00025300-RA	0.5	Cleavage	1
Jm1S	miR164-5p-3	Jm6SG00017200-RA	1	Cleavage	1
Jm1S	miR164-5p-3	Jm6SG00020200-RA	1.5	Cleavage	1
Jm1S	miR164-5p-3	Jm6SG00107800-RA	2	Cleavage	1
Jm1S	miR167-3p-3	Jm7SG00025900-RA	3.5	Cleavage	1
Jm1S	miR167-3p-3	Jm8SG00011500-RA	4	Cleavage	1
Jm1S	miR167-5p-1	Jm5SG00086200-RA	3.5	Cleavage	1
Jm1S	miR167-5p-1	Jm5SG00098500-RA	2	Cleavage	1
Jm1S	miR167-5p-1	Jm1SG00039400-RA	3.5	Cleavage	1
Jm1S	miR393-3p-1	Jm4SG00053500-RA	3.5	Cleavage	1
Jm1S	miR393-3p-1	Jm2SG00173000-RA	2.5	Cleavage	1
Jm1S	miR393-3p-1	Jm1SG00024700-RA	4	Cleavage	1
Jm1S	miR393-5p-3	Jm4SG00015100-RA	5	Translation	1
Jm1S	miR827-3p-1	Jm1SG00111800-RA	3	Cleavage	1
Jm1S	miR827-3p-1	Jm3SG00097100-RA	4	Cleavage	1
Jm2D	miR156-3p-2	Jm2SG00130900-RA	3	Cleavage	1
Jm2D	miR156-3p-2	Jm1SG00172100-RA	4	Cleavage	1
Jm2D	miR156-3p-6	Jm2SG00130900-RA	3	Cleavage	1
Jm2D	miR156-3p-6	Jm1SG00172100-RA	4	Cleavage	1
Jm2D	miR156-5p-1	Jm5SG00026100-RA	0.5	Cleavage	1
Jm2D	miR156-5p-1	Jm6SG00051400-RA	0.5	Cleavage	1
Jm2D	miR156-5p-1	Jm3SG00107400-RA	0.5	Cleavage	1
Jm2D	miR156-5p-8	Jm6SG00051400-RA	1	Cleavage	1
Jm2D	miR156-5p-8	Jm3SG00108300-RA	1	Cleavage	1
Jm2D	miR157-3p-2	Jm4SG00084600-RA	2.5	Cleavage	1
Jm2D	miR157-3p-2	Jm6SG00079200-RA	3	Cleavage	1
Jm2D	miR157-3p-2	Jm1SG00172100-RA	3.5	Cleavage	1
Jm2D	miR157-3p-4	Jm6SG00041200-RA	3.5	Cleavage	1
Jm2D	miR157-3p-4	Jm2SG00127100-RA	3.5	Cleavage	1
Jm2D	miR157-3p-4	Jm2SG00140800-RA	3.5	Cleavage	1
Jm2D	miR166-3p-1	Jm5SG00082200-RA	1	Cleavage	1
Jm2D	miR166-3p-1	Jm4SG00025000-RA	1	Cleavage	1
Jm2D	miR166-3p-1	Jm1SG00141400-RA	0.5	Cleavage	1
Jm2D	miR166-3p-3	Jm5SG00082200-RA	1	Cleavage	1
Jm2D	miR166-3p-3	Jm4SG00025000-RA	1	Cleavage	1
Jm2D	miR166-3p-3	Jm1SG00141400-RA	0.5	Cleavage	1
Jm2D	miR166-5p-3	Jm8SG00064400-RA	4	Cleavage	1
Jm2D	miR166-5p-4	Jm8SG00064400-RA	4	Cleavage	1
Jm2D	miR171-3p-2	Jm7SG00026300-RA	3	Translation	1
Jm2D	miR171-3p-2	Jm8SG00004500-RA	3	Cleavage	1
Jm2D	miR171-3p-2	Jm3SG00045400-RA	3.5	Cleavage	1
Jm2D	miR171-3p-2	Jm3SG00128000-RA	3.5	Cleavage	1
Jm2D	miR171-3p-7	Jm7SG00026300-RA	0.5	Cleavage	1
Jm2D	miR171-3p-7	Jm1SG00151800-RA	2	Cleavage	1
Jm2D	miR396-3p-1	Jm5SG00010600-RA	2.5	Cleavage	1
Jm2D	miR396-3p-1	Jm3SG00108700-RA	2.5	Cleavage	1
Jm2D	miR396-3p-3	Jm3SG00042500-RA	3	Cleavage	1
Jm2D	miR396-5p-2	Jm5SG00153600-RA	3	Cleavage	1
Jm2D	miR396-5p-2	Jm1SG00132100-RA	3	Cleavage	1
Jm2D	miR396-5p-5	Jm2SG00077300-RA	3	Cleavage	1
Jm2D	miR399-3p-1	Jm7SG00034100-RA	3.5	Cleavage	1
Jm2D	miR399-3p-1	Jm4SG00061800-RA	3	Cleavage	1
Jm2D	miR399-3p-1	Jm1SG00134300-RA	3	Cleavage	1
Jm2D	miR477-5p-2	Jm1SG00088900-RA	3.5	Cleavage	1
Jm2D	miR477-5p-3	Jm1SG00088900-RA	3.5	Cleavage	1
Jm2D	miR482-3p-1	Jm1SG00043000-RA	3.5	Translation	1
Jm2D	miR482-3p-1	Jm8SG00085800-RA	2	Translation	1
Jm2S	miR156-5p-6	Jm5SG00026100-RA	1.5	Translation	1
Jm2S	miR156-5p-6	Jm6SG00051400-RA	1.5	Translation	1
Jm2S	miR156-5p-6	Jm3SG00107400-RA	1.5	Translation	1
Jm2S	miR166-3p-2	Jm5SG00082200-RA	1	Cleavage	1
Jm2S	miR166-3p-2	Jm4SG00025000-RA	1	Cleavage	1
Jm2S	miR166-3p-2	Jm1SG00141400-RA	0.5	Cleavage	1
Jm2S	miR166-5p-5	Jm8SG00064400-RA	4	Cleavage	1
Jm2S	miR171-3p-11	Jm7SG00026300-RA	2	Translation	1
Jm2S	miR171-3p-11	Jm3SG00045400-RA	3.5	Cleavage	1
Jm2S	miR171-3p-11	Jm3SG00127900-RA	3.5	Cleavage	1
Jm2S	miR171-3p-11	Jm3SG00128000-RA	3.5	Cleavage	1
Jm2S	miR171-3p-5	Jm7SG00026300-RA	0.5	Cleavage	1
Jm2S	miR171-3p-5	Jm1SG00151800-RA	2	Cleavage	1
Jm2S	miR396-3p-2	Jm4SG00019600-RA	4	Translation	1
Jm2S	miR396-3p-2	Jm1SG00142000-RA	5	Cleavage	1
Jm2S	miR396-5p-1	Jm2SG00077300-RA	3	Cleavage	1
Jm2S	miR399-3p-2	Jm2SG00180600-RA	4.5	Cleavage	1
Jm2S	miR477-5p-1	Jm5SG00090600-RA	5	Cleavage	1
Jm2S	miR477-5p-1	Jm1SG00057000-RA	3	Cleavage	1
Jm2S	miR482-3p-5	Jm1SG00043000-RA	3.5	Translation	1
Jm2S	miR482-3p-5	Jm8SG00085800-RA	2	Translation	1
Jm3D	miR394-5p-4	Jm6SG00066900-RA	3.5	Cleavage	1
Jm3D	miR394-5p-4	Jm3SG00107600-RA	1	Cleavage	1
Jm3D	miR482-3p-2	Jm5SG00113500-RA	3	Translation	1
Jm3D	miR482-3p-2	Jm5SG00137600-RA	1	Cleavage	1
Jm3S	miR171-3p-6	Jm5SG00045400-RA	4	Cleavage	1
Jm3S	miR171-3p-6	Jm2SG00160400-RA	2	Cleavage	1
Jm3S	miR171-3p-6	Jm3SG00028100-RA	1	Cleavage	1
Jm3S	miR319-3p-1	Jm7SG00106700-RA	1.5	Cleavage	1
Jm3S	miR319-3p-1	Jm4SG00037100-RA	2.5	Cleavage	1
Jm3S	miR319-5p-1	Jm5SG00058400-RA	3.5	Cleavage	1
Jm3S	miR319-5p-1	Jm5SG00105800-RA	3	Cleavage	1
Jm3S	miR319-5p-1	Jm2SG00010500-RA	2	Cleavage	1
Jm3S	miR319-5p-1	Jm2SG00011300-RA	2.5	Cleavage	1
Jm3S	miR394-5p-2	Jm6SG00066900-RA	3.5	Cleavage	1
Jm3S	miR394-5p-2	Jm3SG00107600-RA	1	Cleavage	1
Jm3S	miR396-5p-3	Jm5SG00064900-RA	2.5	Cleavage	1
Jm3S	miR396-5p-3	Jm7SG00037100-RA	4	Cleavage	1
Jm3S	miR396-5p-3	Jm2SG00077300-RA	3	Cleavage	1
Jm3S	miR396-5p-4	Jm5SG00064900-RA	3	Cleavage	1
Jm3S	miR396-5p-4	Jm7SG00037100-RA	4	Cleavage	1
Jm3S	miR396-5p-4	Jm8SG00045300-RA	3	Cleavage	1
Jm3S	miR482-3p-3	Jm5SG00137600-RA	2.5	Translation	1
Jm3S	miR482-3p-3	Jm7SG00120700-RA	1.5	Cleavage	1
Jm4D	miR156-3p-1	Jm7SG00099900-RA	3.5	Cleavage	2
Jm4D	miR156-3p-1	Jm7SG00099900-RA	4	Cleavage	2
Jm4D	miR156-5p-4	Jm6SG00051400-RA	1	Cleavage	1
Jm4D	miR156-5p-4	Jm3SG00108300-RA	1	Cleavage	1
Jm4D	miR164-3p-2	Jm7SG00055000-RA	3	Translation	1
Jm4D	miR164-5p-2	Jm6SG00017200-RA	1	Cleavage	1
Jm4D	miR164-5p-2	Jm6SG00020200-RA	0.5	Cleavage	1
Jm4D	miR164-5p-2	Jm6SG00107800-RA	1	Cleavage	1
Jm4D	miR167-3p-2	Jm8SG00029400-RA	2.5	Cleavage	1
Jm4D	miR167-3p-2	Jm8SG00086000-RA	4	Cleavage	1
Jm4D	miR167-5p-3	Jm5SG00086200-RA	3.5	Cleavage	1
Jm4D	miR167-5p-3	Jm5SG00098500-RA	2	Cleavage	1
Jm4D	miR167-5p-7	Jm5SG00098500-RA	2	Cleavage	1
Jm4D	miR167-5p-7	Jm8SG00098400-RA	5	Cleavage	1
Jm4D	miR170-5p-1	Jm4SG00096000-RA	4.5	Cleavage	1
Jm4D	miR171-3p-4	Jm7SG00026300-RA	0.5	Cleavage	1
Jm4D	miR171-3p-4	Jm1SG00151800-RA	2	Cleavage	1
Jm4D	miR394-3p-2	Jm5SG00130100-RA	2.5	Cleavage	1
Jm4D	miR394-5p-1	Jm6SG00066900-RA	3.5	Cleavage	1
Jm4D	miR394-5p-1	Jm3SG00107600-RA	1	Cleavage	1
Jm4D	miR408-3p-1	Jm2SG00101700-RA	3	Cleavage	1
Jm4S	miR156-3p-4	Jm4SG00122000-RA	3	Cleavage	1
Jm4S	miR164-3p-1	Jm7SG00055000-RA	3	Translation	1
Jm4S	miR164-5p-1	Jm6SG00017200-RA	1	Cleavage	1
Jm4S	miR164-5p-1	Jm6SG00020200-RA	0.5	Cleavage	1
Jm4S	miR164-5p-1	Jm6SG00107800-RA	1	Cleavage	1
Jm4S	miR167-3p-1	Jm8SG00029400-RA	2	Cleavage	1
Jm4S	miR167-3p-1	Jm3SG00028400-RA	4	Translation	1
Jm4S	miR167-5p-2	Jm5SG00086200-RA	3.5	Cleavage	1
Jm4S	miR167-5p-2	Jm5SG00098500-RA	2	Cleavage	1
Jm4S	miR167-5p-4	Jm5SG00098500-RA	2	Cleavage	1
Jm4S	miR167-5p-4	Jm8SG00098400-RA	5	Cleavage	1
Jm4S	miR170-5p-2	Jm4SG00096000-RA	4.5	Cleavage	1
Jm4S	miR171-3p-3	Jm7SG00026300-RA	0.5	Cleavage	1
Jm4S	miR171-3p-3	Jm1SG00151800-RA	2	Cleavage	1
Jm4S	miR394-3p-1	Jm5SG00130100-RA	2.5	Cleavage	1
Jm4S	miR394-5p-3	Jm6SG00066900-RA	3.5	Cleavage	1
Jm4S	miR394-5p-3	Jm3SG00107600-RA	1	Cleavage	1
Jm4S	miR403-3p-2	Jm8SG00028800-RA	3.5	Cleavage	1
Jm5D	miR160-3p-2	Jm1SG00121600-RA	4.5	Cleavage	1
Jm5D	miR160-3p-5	Jm2SG00022600-RA	2.5	Translation	1
Jm5D	miR160-3p-5	Jm1SG00045300-RA	4	Cleavage	1
Jm5D	miR160-3p-5	Jm8SG00077500-RA	3	Cleavage	1
Jm5D	miR160-5p-4	Jm5SG00140600-RA	0.5	Cleavage	1
Jm5D	miR160-5p-4	Jm1SG00162600-RA	0	Cleavage	1
Jm5D	miR160-5p-4	Jm3SG00025300-RA	0.5	Cleavage	1
Jm5D	miR167-5p-6	Jm7SG00005600-RA	3.5	Cleavage	1
Jm5D	miR167-5p-6	Jm7SG00066700-RA	4	Cleavage	1
Jm5D	miR167-5p-6	Jm3SG00128500-RA	3.5	Cleavage	1
Jm5D	miR390-3p-1	Jm5SG00033300-RA	4	Cleavage	2
Jm5D	miR390-3p-1	Jm5SG00033300-RA	5	Cleavage	2
Jm5D	miR390-3p-1	Jm6SG00017600-RA	3	Cleavage	1
Jm5D	miR397-5p-1	Jm5SG00094600-RA	0	Cleavage	1
Jm5D	miR397-5p-1	Jm1SG00020300-RA	1.5	Cleavage	1
Jm5D	miR414-3p-1	Jm2SG00003500-RA	0	Cleavage	1
Jm5D	miR414-3p-1	Jm2SG00026400-RA	0	Cleavage	2
Jm5D	miR414-3p-1	Jm2SG00026400-RA	4	Cleavage	2
Jm5S	miR160-3p-4	Jm2SG00022600-RA	2.5	Translation	1
Jm5S	miR160-3p-4	Jm1SG00045300-RA	4	Cleavage	1
Jm5S	miR160-3p-4	Jm8SG00077500-RA	3	Cleavage	1
Jm5S	miR160-5p-3	Jm5SG00140600-RA	0.5	Cleavage	1
Jm5S	miR160-5p-3	Jm1SG00162600-RA	0	Cleavage	1
Jm5S	miR160-5p-3	Jm3SG00025300-RA	0.5	Cleavage	1
Jm6D	miR171-3p-10	Jm7SG00026300-RA	0.5	Cleavage	1
Jm6D	miR171-3p-10	Jm1SG00151800-RA	2	Cleavage	1
Jm6D	miR171-3p-9	Jm7SG00026300-RA	3	Cleavage	1
Jm6D	miR171-3p-9	Jm4SG00150000-RA	2.5	Translation	1
Jm6D	miR482-3p-6	Jm7SG00095500-RA	2.5	Cleavage	1
Jm6D	miR482-3p-6	Jm7SG00120700-RA	0	Cleavage	1
Jm6D	miR482-3p-6	Jm4SG00128300-RA	2.5	Translation	1
Jm6S	miR168-3p-1	Jm2SG00076600-RA	2	Cleavage	1
Jm6S	miR168-5p-1	Jm8SG00093400-RA	2.5	Cleavage	1
Jm6S	miR168-5p-1	Jm8SG00093600-RA	2.5	Cleavage	1
Jm6S	miR168-5p-1	Jm3SG00018400-RA	3.5	Cleavage	1
Jm6S	miR171-3p-1	Jm7SG00026300-RA	3	Cleavage	1
Jm6S	miR171-3p-1	Jm4SG00150000-RA	2.5	Translation	1
Jm6S	miR171-3p-8	Jm7SG00026300-RA	0.5	Cleavage	1
Jm6S	miR171-3p-8	Jm1SG00151800-RA	2	Cleavage	1
Jm7D	miR398-3p-3	Jm2SG00094200-RA	3.5	Cleavage	1
Jm7D	miR530-5p-1	Jm1SG00116000-RA	1	Cleavage	1
Jm7S	miR398-3p-1	Jm7SG00061900-RA	4.5	Cleavage	1
Jm7S	miR398-3p-1	Jm6SG00109600-RA	4.5	Translation	1
Jm7S	miR398-3p-1	Jm8SG00016300-RA	3.5	Cleavage	1
Jm8D	miR156-3p-3	Jm6SG00009000-RA	3.5	Translation	1
Jm8D	miR156-3p-3	Jm1SG00172100-RA	3.5	Cleavage	1
Jm8D	miR156-5p-3	Jm6SG00051400-RA	1	Cleavage	1
Jm8D	miR156-5p-3	Jm3SG00108300-RA	1	Cleavage	1
Jm8D	miR156-5p-7	Jm6SG00051400-RA	1	Cleavage	1
Jm8D	miR156-5p-7	Jm3SG00108300-RA	1	Cleavage	1
Jm8D	miR157-3p-3	Jm3SG00071200-RA	4.5	Translation	1
Jm8D	miR162-3p-1	Jm5SG00012300-RA	3	Cleavage	1
Jm8D	miR162-3p-1	Jm6SG00075800-RA	3	Cleavage	1
Jm8D	miR162-3p-1	Jm1SG00083800-RA	3.5	Cleavage	1
Jm8D	miR166-3p-4	Jm5SG00082200-RA	1	Cleavage	1
Jm8D	miR166-3p-4	Jm4SG00025000-RA	1	Cleavage	1
Jm8D	miR166-3p-4	Jm1SG00141400-RA	0.5	Cleavage	1
Jm8D	miR166-5p-2	Jm1SG00007800-RA	3.5	Translation	1
Jm8D	miR166-5p-2	Jm1SG00008100-RA	3.5	Translation	1
Jm8D	miR166-5p-2	Jm1SG00134600-RA	2.5	Cleavage	1
Jm8S	miR156-3p-5	Jm7SG00099900-RA	3.5	Cleavage	2
Jm8S	miR156-3p-5	Jm7SG00099900-RA	4	Cleavage	2
Jm8S	miR156-5p-2	Jm6SG00051400-RA	1	Cleavage	1
Jm8S	miR156-5p-2	Jm3SG00108300-RA	1	Cleavage	1
Jm8S	miR156-5p-5	Jm6SG00051400-RA	1	Cleavage	1
Jm8S	miR156-5p-5	Jm3SG00108300-RA	1	Cleavage	1
Jm8S	miR157-3p-1	Jm8SG00045400-RA	5	Cleavage	1
Jm8S	miR162-3p-2	Jm5SG00012300-RA	3	Cleavage	1
Jm8S	miR162-3p-2	Jm6SG00075800-RA	3	Cleavage	1
Jm8S	miR162-3p-2	Jm1SG00083800-RA	3.5	Cleavage	1

## Sheet: Table_7_SuppInfo
Table S7. Functional classification for targets genes in the J. regia and J. microcarpa genomes
GO ID	Description	Number		Percentage (%)
		J. regia	J. microcarpa	J. regia	J. microcarpa
Biological_process:
GO:0071704	organic substance metabolic process	46	43	47.92	51.19
GO:0044238	primary metabolic process	42	41	43.75	48.81
GO:0044237	cellular metabolic process	42	39	43.75	46.43
GO:0006807	nitrogen compound metabolic process	32	34	33.33	40.48
GO:0009058	biosynthetic process	25	24	26.04	28.57
GO:0050789	regulation of biological process	22	23	22.92	27.38
GO:0051716	cellular response to stimulus	12	10	12.5	11.9
GO:0007154	cell communication	11	9	11.46	10.71
GO:0009719	response to endogenous stimulus	8	7	8.33	8.33
GO:0042221	response to chemical	8	7	8.33	8.33
GO:0009056	catabolic process	7	5	7.29	5.95
GO:0051234	establishment of localization	7	4	7.29	4.76
GO:0055114	oxidation-reduction process	6	5	6.25	5.95
GO:0019748	secondary metabolic process	4	2	4.17	2.38
GO:0044281	small molecule metabolic process	3	3	3.13	3.57
GO:0016043	cellular component organization	2	5	2.08	5.95
GO:0006950	response to stress	2	4	2.08	4.76
GO:0044085	cellular component biogenesis	2	3	2.08	3.57
GO:0071554	cell wall organization or biogenesis	2	3	2.08	3.57
GO:0009605	response to external stimulus	2	1	2.08	1.19
GO:0048856	anatomical structure development	2	1	2.08	1.19
GO:0048869	cellular developmental process	2	1	2.08	1.19
GO:0033036	macromolecule localization	2	-	2.08	-
GO:0051641	cellular localization	2	-	2.08	-
GO:0032259	methylation	1	1	1.04	1.19
GO:0065009	regulation of molecular function	1	1	1.04	1.19
GO:0007389	pattern specification process	1	-	1.04	-
GO:0009607	response to biotic stimulus	1	-	1.04	-
GO:0009653	anatomical structure morphogenesis	1	-	1.04	-
GO:0010014	meristem initiation	1	-	1.04	-
GO:0048532	anatomical structure arrangement	1	-	1.04	-
GO:0006457	protein folding	-	1	-	1.19
GO:0009628	response to abiotic stimulus	-	1	-	1.19
GO:0030029	actin filament-based process	-	1	-	1.19
GO:0061919	process utilizing autophagic mechanism	-	1	-	1.19
GO:0065008	regulation of biological quality	-	1	-	1.19
Cellular_component:
GO:0005622	intracellular	33	28	34.38	33.33
GO:0044424	intracellular part	31	27	32.29	32.14
GO:0043227	membrane-bounded organelle	28	26	29.17	30.95
GO:0031224	intrinsic component of membrane	24	16	25	19.05
GO:0005886	plasma membrane	4	5	4.17	5.95
GO:0071944	cell periphery	4	5	4.17	5.95
GO:0048046	apoplast	3	2	3.13	2.38
GO:0044459	plasma membrane part	2	2	2.08	2.38
GO:0019867	outer membrane	1	1	1.04	1.19
GO:0043233	organelle lumen	1	1	1.04	1.19
GO:1902494	catalytic complex	1	1	1.04	1.19
GO:0042995	cell projection	1	-	1.04	-
GO:0048475	coated membrane	1	-	1.04	-
GO:0098796	membrane protein complex	1	-	1.04	-
GO:0005911	cell-cell junction	-	1	-	1.19
GO:0012505	endomembrane system	-	1	-	1.19
GO:1990904	ribonucleoprotein complex	-	1	-	1.19
Molecular_function:
GO:0097159	organic cyclic compound binding	38	40	39.58	47.62
GO:1901363	heterocyclic compound binding	38	40	39.58	47.62
GO:0043167	ion binding	22	18	22.92	21.43
GO:0016787	hydrolase activity	16	17	16.67	20.24
GO:0016740	transferase activity	14	10	14.58	11.9
GO:0140096	catalytic activity, acting on a protein	9	12	9.38	14.29
GO:0036094	small molecule binding	8	10	8.33	11.9
GO:0008144	drug binding	8	7	8.33	8.33
GO:0016491	oxidoreductase activity	8	7	8.33	8.33
GO:0097367	carbohydrate derivative binding	7	9	7.29	10.71
GO:0008289	lipid binding	5	3	5.21	3.57
GO:0003700	DNA-binding transcription factor activity	3	2	3.13	2.38
GO:0005515	protein binding	2	6	2.08	7.14
GO:0048037	cofactor binding	2	1	2.08	1.19
GO:0022857	transmembrane transporter activity	1	2	1.04	2.38
GO:0016829	lyase activity	1	1	1.04	1.19
GO:0030234	enzyme regulator activity	1	1	1.04	1.19
GO:0140097	catalytic activity, acting on DNA	1	1	1.04	1.19
GO:0030246	carbohydrate binding	-	1	-	1.19
GO:0140098	catalytic activity, acting on RNA	-	1	-	1.19

## Sheet: Table_8_SuppInfo
Table S8. List of KEGG for the miRNA targets identified in J. regia
K number	Description	J. regia
K00002	AKR1A1; alcohol dehydrogenase (NADP+) [EC:1.1.1.2]	Jr5DG00188300-RA
K00053	ilvC; ketol-acid reductoisomerase [EC:1.1.1.86]	Jr2DG00176600-RA
K00128	ALDH; aldehyde dehydrogenase (NAD+) [EC:1.2.1.3]	Jr8DG00090200-RA
K00549	metE; 5-methyltetrahydropteroyltriglutamate--homocysteine methyltransferase [EC:2.1.1.14]	Jr5DG00159900-RA
K00558	DNMT1; DNA (cytosine-5)-methyltransferase 1 [EC:2.1.1.37]	Jr6DG00110300-RA
K00695	E2.4.1.13; sucrose synthase [EC:2.4.1.13]	Jr8DG00144200-RA
K00850	pfkA; 6-phosphofructokinase 1 [EC:2.7.1.11]	Jr2DG00213300-RA
K01051	E3.1.1.11; pectinesterase [EC:3.1.1.11]	Jr6SG00136600-RA
K01052	LIPA; lysosomal acid lipase/cholesteryl ester hydrolase [EC:3.1.1.13]	Jr2DG00049000-RA
K01076	ABHD17; abhydrolase domain-containing protein 17 [EC:3.1.2.22]	Jr2DG00073800-RA
K01176	AMY; alpha-amylase [EC:3.2.1.1]	Jr4DG00053400-RA
K01179	E3.2.1.4; endoglucanase [EC:3.2.1.4]	Jr3DG00063700-RA
K01280	TPP2; tripeptidyl-peptidase II [EC:3.4.14.10]	Jr2DG00098500-RA
K01514	PRUNE; exopolyphosphatase [EC:3.6.1.11]	Jr5DG00134900-RA
K01590	hdc; histidine decarboxylase [EC:4.1.1.22]	Jr8DG00015500-RA
K01638	aceB; malate synthase [EC:2.3.3.9]	Jr6DG00011000-RA
K01662	dxs; 1-deoxy-D-xylulose-5-phosphate synthase [EC:2.2.1.7]	Jr1SG00101000-RA
K01698	hemB; porphobilinogen synthase [EC:4.2.1.24]	Jr8SG00066500-RA
K02218	CSNK1; casein kinase 1 [EC:2.7.11.1]	Jr1SG00138600-RA
K02377	TSTA3; GDP-L-fucose synthase [EC:1.1.1.271]	Jr8SG00102600-RA
K02492	hemA; glutamyl-tRNA reductase [EC:1.2.1.70]	Jr4DG00163300-RA
K02519	infB; translation initiation factor IF-2	Jr6SG00007000-RA
K03065	PSMC3; 26S proteasome regulatory subunit T5	Jr4SG00159000-RA
K03144	TFIIH4; transcription initiation factor TFIIH subunit 4	Jr5DG00054000-RA
K03327	TC.MATE; multidrug resistance protein, MATE family	Jr6SG00121300-RA
K03680	EIF2B4; translation initiation factor eIF-2B subunit delta	Jr2DG00053600-RA
K05387	GRIP; glutamate receptor, ionotropic, plant	Jr4SG00038200-RA
K05387	GRIP; glutamate receptor, ionotropic, plant	Jr4SG00038500-RA
K05387	GRIP; glutamate receptor, ionotropic, plant	Jr4SG00038600-RA
K05857	PLCD; phosphatidylinositol phospholipase C, delta [EC:3.1.4.11]	Jr1SG00182400-RA
K05909	E1.10.3.2; laccase [EC:1.10.3.2]	Jr5DG00192400-RA
K05909	E1.10.3.2; laccase [EC:1.10.3.2]	Jr5DG00194600-RA
K05909	E1.10.3.2; laccase [EC:1.10.3.2]	Jr5DG00194700-RA
K05909	E1.10.3.2; laccase [EC:1.10.3.2]	Jr7SG00068700-RA
K05909	E1.10.3.2; laccase [EC:1.10.3.2]	Jr7DG00076900-RA
K06943	NOG1; nucleolar GTP-binding protein	Jr7SG00016200-RA
K07195	EXOC7; exocyst complex component 7	Jr4SG00020600-RA
K07277	SAM50; outer membrane protein insertion porin family	Jr7DG00165000-RA
K07766	E3.6.1.52; diphosphoinositol-polyphosphate diphosphatase [EC:3.6.1.52]	Jr3DG00180300-RA
K07964	HPSE; heparanase [EC:3.2.1.166]	Jr2SG00179700-RA
K08176	PHO84; MFS transporter, PHS family, inorganic phosphate transporter	Jr2DG00249300-RA
K08515	VAMP7; vesicle-associated membrane protein 7	Jr2SG00177300-RA
K08874	TRRAP; transformation/transcription domain-associated protein	Jr4DG00062800-RA
K09338	HD-ZIP; homeobox-leucine zipper protein	Jr5DG00105800-RA
K09338	HD-ZIP; homeobox-leucine zipper protein	Jr5SG00084500-RA
K09338	HD-ZIP; homeobox-leucine zipper protein	Jr7SG00086500-RA
K09338	HD-ZIP; homeobox-leucine zipper protein	Jr1DG00242900-RA
K09338	HD-ZIP; homeobox-leucine zipper protein	Jr4DG00199500-RA
K09338	HD-ZIP; homeobox-leucine zipper protein	Jr1SG00145800-RA
K09338	HD-ZIP; homeobox-leucine zipper protein	Jr7DG00112000-RA
K09422	MYBP; transcription factor MYB, plant	Jr6DG00023300-RA
K09422	MYBP; transcription factor MYB, plant	Jr7SG00117000-RA
K09422	MYBP; transcription factor MYB, plant	Jr1SG00087000-RA
K09422	MYBP; transcription factor MYB, plant	Jr7DG00017100-RA
K09527	DNAJC7; DnaJ homolog subfamily C member 7	Jr5SG00033600-RA
K10365	CAPZB; capping protein (actin filament) muscle Z-line, beta	Jr8DG00010200-RA
K10406	KIFC2_3; kinesin family member C2/C3	Jr5DG00036800-RA
K10527	MFP2; enoyl-CoA hydratase/3-hydroxyacyl-CoA dehydrogenase [EC:4.2.1.17 1.1.1.35 1.1.1.211]	Jr1DG00165200-RA
K10581	UBE2O; ubiquitin-conjugating enzyme E2 O [EC:2.3.2.24]	Jr3DG00072800-RA
K10798	PARP; poly [ADP-ribose] polymerase [EC:2.4.2.30]	Jr7DG00140400-RA
K10846	ERCC5; DNA excision repair protein ERCC-5	Jr2SG00023100-RA
K10863	APTX; aprataxin [EC:3.1.11.7 3.1.11.8 3.1.12.2]	Jr5SG00171000-RA
K11341	YEATS4; YEATS domain-containing protein 4	Jr4SG00132100-RA
K11593	ELF2C; eukaryotic translation initiation factor 2C	Jr8SG00098200-RA
K11593	ELF2C; eukaryotic translation initiation factor 2C	Jr8SG00098300-RA
K11699	RDR; RNA-dependent RNA polymerase [EC:2.7.7.48]	Jr3SG00061300-RA
K11824	AP2A; AP-2 complex subunit alpha	Jr7SG00114100-RA
K11982	RNF115_126; E3 ubiquitin-protein ligase RNF115/126 [EC:2.3.2.27]	Jr2SG00049000-RA
K12125	ELF3; protein EARLY FLOWERING 3	Jr1DG00239300-RA
K12191	CHMP2A; charged multivesicular body protein 2A	Jr2SG00145000-RA
K12402	AP4M1; AP-4 complex subunit mu-1	Jr4SG00053700-RA
K12603	CNOT6; CCR4-NOT transcription complex subunit 6 [EC:3.1.13.4]	Jr6DG00087000-RA
K12823	DDX5; ATP-dependent RNA helicase DDX5/DBP2 [EC:3.6.4.13]	Jr6SG00047000-RA
K12858	DDX23; ATP-dependent RNA helicase DDX23/PRP28 [EC:3.6.4.13]	Jr3DG00088000-RA
K13117	DHX35; ATP-dependent RNA helicase DDX35 [EC:3.6.4.13]	Jr5DG00062200-RA
K13606	NOL; chlorophyll(ide) b reductase [EC:1.1.1.294]	Jr2SG00167600-RA
K14012	SHP1; UBX domain-containing protein 1	Jr2DG00141000-RA
K14327	UPF2; regulator of nonsense transcripts 2	Jr1DG00282500-RA
K14431	TGA; transcription factor TGA	Jr3SG00026200-RA
K14432	ABF; ABA responsive element binding factor	Jr8DG00014300-RA
K14487	GH3; auxin responsive GH3 gene family	Jr3DG00013500-RA
K14489	AHK2_3_4; arabidopsis histidine kinase 2/3/4 (cytokinin receptor) [EC:2.7.13.3]	Jr2SG00197000-RA
K14497	PP2C; protein phosphatase 2C [EC:3.1.3.16]	Jr1DG00234600-RA
K14497	PP2C; protein phosphatase 2C [EC:3.1.3.16]	Jr1SG00139100-RA
K14512	MPK6; mitogen-activated protein kinase 6 [EC:2.7.11.24]	Jr1SG00126500-RA
K14819	DUSP12; dual specificity phosphatase 12 [EC:3.1.3.16 3.1.3.48]	Jr5SG00038800-RA
K15174	PAF1; RNA polymerase II-associated factor 1	Jr1SG00145200-RA
K15192	BTAF1; TATA-binding protein-associated factor [EC:3.6.4.-]	Jr5DG00160100-RA
K15718	LOX1_5; linoleate 9S-lipoxygenase [EC:1.13.11.58]	Jr1DG00180500-RA
K15744	Z-ISO; zeta-carotene isomerase [EC:5.2.1.12]	Jr2DG00106900-RA
K17046	DEK; protein DEK	Jr6DG00201200-RA
K17471	SULTR3; sulfate transporter 3	Jr2SG00169700-RA
K17601	WDR81; WD repeat-containing protein 81	Jr1SG00085700-RA
K17783	ERV1; mitochondrial FAD-linked sulfhydryl oxidase [EC:1.8.3.2]	Jr3SG00167100-RA
K17872	NDC1; demethylphylloquinone reductase [EC:1.6.5.12]	Jr2DG00106300-RA
K17943	PUM; pumilio RNA-binding family	Jr1SG00176800-RA
K18693	DPP1; diacylglycerol diphosphate phosphatase / phosphatidate phosphatase [EC:3.1.3.81 3.1.3.4]	Jr3SG00019600-RA
K18758	DIS3L2; DIS3-like exonuclease 2 [EC:3.1.13.-]	Jr3DG00211300-RA
K18801	GXM; glucuronoxylan 4-O-methyltransferase [EC:2.1.1.112]	Jr3DG00003000-RA
K20416	FAD5; palmitoyl-[glycerolipid] 7-desaturase [EC:1.14.19.42]	Jr1DG00256700-RA
K20823	NAA35; N-alpha-acetyltransferase 35, NatC auxiliary subunit	Jr2DG00238200-RA
K22746	CIAPIN1; anamorsin	Jr4DG00160400-RA
K22748	ATXR3; [histone H3]-lysine4 N-trimethyltransferase ATXR3 [EC:2.1.1.354]	Jr2DG00148700-RA
K23012	TYSND1; peroxisomal leader peptide-processing protease [EC:3.4.21.-]	Jr5DG00057700-RA

## Sheet: Table_9_SuppInfo
Table S9. List of KEGG for the miRNA targets identified in J. microcarpa
K number	Description	J. microcarpa
K00430	E1.11.1.7; peroxidase [EC:1.11.1.7]	Jm6DG00030100-RA
K00430	E1.11.1.7; peroxidase [EC:1.11.1.7]	Jm4DG00096800-RA
K00549	metE; 5-methyltetrahydropteroyltriglutamate--homocysteine methyltransferase [EC:2.1.1.14]	Jm5DG00156100-RA
K00626	E2.3.1.9; acetyl-CoA C-acetyltransferase [EC:2.3.1.9]	Jm2DG00256300-RA
K00850	pfkA; 6-phosphofructokinase 1 [EC:2.7.1.11]	Jm2DG00209200-RA
K00924	E2.7.1.-; kinase [EC:2.7.1.-]	Jm3DG00048500-RA
K01052	LIPA; lysosomal acid lipase/cholesteryl ester hydrolase [EC:3.1.1.13]	Jm2DG00051000-RA
K01076	ABHD17; abhydrolase domain-containing protein 17 [EC:3.1.2.22]	Jm2DG00075700-RA
K01090	E3.1.3.16; protein phosphatase [EC:3.1.3.16]	Jm4SG00096000-RA
K01179	E3.2.1.4; endoglucanase [EC:3.2.1.4]	Jm3DG00062500-RA
K01213	E3.2.1.67; galacturan 1,4-alpha-galacturonidase [EC:3.2.1.67]	Jm3DG00167500-RA
K01280	TPP2; tripeptidyl-peptidase II [EC:3.4.14.10]	Jm2DG00101900-RA
K01593	DDC; aromatic-L-amino-acid/L-tryptophan decarboxylase [EC:4.1.1.28 4.1.1.105]	Jm5DG00106900-RA
K01696	trpB; tryptophan synthase beta chain [EC:4.2.1.20]	Jm6DG00172800-RA
K02218	CSNK1; casein kinase 1 [EC:2.7.11.1]	Jm2DG00202100-RA
K02218	CSNK1; casein kinase 1 [EC:2.7.11.1]	Jm1SG00134300-RA
K02519	infB; translation initiation factor IF-2	Jm6SG00009000-RA
K03065	PSMC3; 26S proteasome regulatory subunit T5	Jm4SG00150000-RA
K03144	TFIIH4; transcription initiation factor TFIIH subunit 4	Jm5DG00053400-RA
K03233	EEF1G; elongation factor 1-gamma	Jm2SG00011300-RA
K03252	EIF3C; translation initiation factor 3 subunit C	Jm7SG00037100-RA
K03327	TC.MATE; multidrug resistance protein, MATE family	Jm6SG00109600-RA
K04125	E1.14.11.13; gibberellin 2beta-dioxygenase [EC:1.14.11.13]	Jm5DG00110300-RA
K04424	ZAK; sterile alpha motif and leucine zipper containing kinase AZK [EC:2.7.11.25]	Jm8SG00028800-RA
K05387	GRIP; glutamate receptor, ionotropic, plant	Jm4SG00037100-RA
K05389	KCNKF; potassium channel subfamily K, other eukaryote	Jm6DG00185200-RA
K05391	CNGC; cyclic nucleotide gated channel, plant	Jm8DG00131500-RA
K05757	ARPC1A_B; actin related protein 2/3 complex, subunit 1A/1B	Jm2SG00127100-RA
K05909	E1.10.3.2; laccase [EC:1.10.3.2]	Jm5DG00188900-RA
K05909	E1.10.3.2; laccase [EC:1.10.3.2]	Jm5SG00094600-RA
K05909	E1.10.3.2; laccase [EC:1.10.3.2]	Jm1SG00020300-RA
K05909	E1.10.3.2; laccase [EC:1.10.3.2]	Jm3DG00057300-RA
K05909	E1.10.3.2; laccase [EC:1.10.3.2]	Jm7DG00083600-RA
K07195	EXOC7; exocyst complex component 7	Jm4SG00019600-RA
K07277	SAM50; outer membrane protein insertion porin family	Jm7DG00148300-RA
K07297	ADIPOR; adiponectin receptor	Jm8SG00098400-RA
K07767	KATNA1; katanin p60 ATPase-containing subunit A1 [EC:5.6.1.1]	Jm5SG00090900-RA
K07964	HPSE; heparanase [EC:3.2.1.166]	Jm2SG00173000-RA
K08176	PHO84; MFS transporter, PHS family, inorganic phosphate transporter	Jm2DG00242000-RA
K08176	PHO84; MFS transporter, PHS family, inorganic phosphate transporter	Jm2SG00180600-RA
K09338	HD-ZIP; homeobox-leucine zipper protein	Jm5DG00103600-RA
K09338	HD-ZIP; homeobox-leucine zipper protein	Jm5SG00064900-RA
K09338	HD-ZIP; homeobox-leucine zipper protein	Jm5SG00082200-RA
K09338	HD-ZIP; homeobox-leucine zipper protein	Jm1DG00216300-RA
K09338	HD-ZIP; homeobox-leucine zipper protein	Jm4SG00025000-RA
K09338	HD-ZIP; homeobox-leucine zipper protein	Jm1SG00141400-RA
K09422	MYBP; transcription factor MYB, plant	Jm7SG00106700-RA
K09422	MYBP; transcription factor MYB, plant	Jm1SG00083800-RA
K09422	MYBP; transcription factor MYB, plant	Jm7DG00016400-RA
K09422	MYBP; transcription factor MYB, plant	Jm7DG00135400-RA
K09510	DNAJB4; DnaJ homolog subfamily B member 4	Jm4SG00015100-RA
K09527	DNAJC7; DnaJ homolog subfamily C member 7	Jm5SG00033300-RA
K10527	MFP2; enoyl-CoA hydratase/3-hydroxyacyl-CoA dehydrogenase [EC:4.2.1.17 1.1.1.35 1.1.1.211]	Jm1DG00144900-RA
K10581	UBE2O; ubiquitin-conjugating enzyme E2 O [EC:2.3.2.24]	Jm3DG00071800-RA
K10801	MBD4; methyl-CpG-binding domain protein 4 [EC:3.2.2.-]	Jm8DG00084600-RA
K11000	CALS; callose synthase [EC:2.4.1.-]	Jm2DG00115200-RA
K11341	YEATS4; YEATS domain-containing protein 4	Jm4SG00122000-RA
K11344	EAF6; chromatin modification-related protein EAF6	Jm2DG00242200-RA
K11592	DICER1; endoribonuclease Dicer [EC:3.1.26.-]	Jm1DG00084700-RA
K11593	ELF2C; eukaryotic translation initiation factor 2C	Jm8DG00132100-RA
K11593	ELF2C; eukaryotic translation initiation factor 2C	Jm8SG00093400-RA
K11593	ELF2C; eukaryotic translation initiation factor 2C	Jm8SG00093600-RA
K12191	CHMP2A; charged multivesicular body protein 2A	Jm2SG00140800-RA
K12349	ASAH2; neutral ceramidase [EC:3.5.1.23]	Jm5SG00153600-RA
K12603	CNOT6; CCR4-NOT transcription complex subunit 6 [EC:3.1.13.4]	Jm6DG00083500-RA
K12823	DDX5; ATP-dependent RNA helicase DDX5/DBP2 [EC:3.6.4.13]	Jm2DG00037100-RA
K12823	DDX5; ATP-dependent RNA helicase DDX5/DBP2 [EC:3.6.4.13]	Jm6SG00041200-RA
K12823	DDX5; ATP-dependent RNA helicase DDX5/DBP2 [EC:3.6.4.13]	Jm2SG00023900-RA
K13065	E2.3.1.133; shikimate O-hydroxycinnamoyltransferase [EC:2.3.1.133]	Jm1DG00236700-RA
K13606	NOL; chlorophyll(ide) b reductase [EC:1.1.1.294]	Jm2SG00160400-RA
K14012	SHP1; UBX domain-containing protein 1	Jm2DG00142100-RA
K14327	UPF2; regulator of nonsense transcripts 2	Jm1DG00254000-RA
K14411	MSI; RNA-binding protein Musashi	Jm2DG00253800-RA
K14432	ABF; ABA responsive element binding factor	Jm8DG00013700-RA
K14497	PP2C; protein phosphatase 2C [EC:3.1.3.16]	Jm1DG00208100-RA
K14497	PP2C; protein phosphatase 2C [EC:3.1.3.16]	Jm1SG00134600-RA
K14512	MPK6; mitogen-activated protein kinase 6 [EC:2.7.11.24]	Jm1SG00121600-RA
K14851	RRP17; ribosomal RNA-processing protein 17	Jm3SG00128500-RA
K15168	MED25; mediator of RNA polymerase II transcription subunit 25	Jm8SG00004500-RA
K15192	BTAF1; TATA-binding protein-associated factor [EC:3.6.4.-]	Jm5DG00156300-RA
K17592	SACS; sacsin	Jm3DG00150200-RA
K17609	NXN; nucleoredoxin [EC:1.8.1.8]	Jm3DG00134100-RA
K17686	copA; P-type Cu+ transporter [EC:7.2.2.8]	Jm5SG00058400-RA
K17710	PTCD1; pentatricopeptide repeat domain-containing protein 1	Jm4DG00194100-RA
K17943	PUM; pumilio RNA-binding family	Jm1SG00172100-RA
K17987	NBR1; next to BRCA1 gene 1 protein	Jm6DG00018700-RA
K18693	DPP1; diacylglycerol diphosphate phosphatase / phosphatidate phosphatase [EC:3.1.3.81 3.1.3.4]	Jm3SG00018400-RA
K18801	GXM; glucuronoxylan 4-O-methyltransferase [EC:2.1.1.112]	Jm3DG00002600-RA
K18980	EO; 2-methylene-furan-3-one reductase [EC:1.3.1.105]	Jm2DG00034600-RA
K19199	SETD3; protein-histidine N-methyltransferase [EC:2.1.1.85]	Jm1DG00255700-RA
K20102	YTHDF; YTH domain-containing family protein	Jm8DG00093000-RA
K20416	FAD5; palmitoyl-[glycerolipid] 7-desaturase [EC:1.14.19.42]	Jm1DG00229900-RA
K20715	PHOT; phototropin [EC:2.7.11.1]	Jm7DG00094800-RA
K20823	NAA35; N-alpha-acetyltransferase 35, NatC auxiliary subunit	Jm2DG00232000-RA
K21596	CAMTA; calmodulin-binding transcription activator	Jm3DG00032200-RA
K22390	ACP7; acid phosphatase type 7	Jm5DG00011300-RA
K22748	ATXR3; [histone H3]-lysine4 N-trimethyltransferase ATXR3 [EC:2.1.1.354]	Jm2DG00148900-RA
K23012	TYSND1; peroxisomal leader peptide-processing protease [EC:3.4.21.-]	Jm5DG00057200-RA
